# Supplementary material for: Temporal genomics in Hawaiian crickets reveals compensatory intragenomic coadaptation during adaptive evolution
Source: Nat Commun. 2024 Jun 12;15:5001. doi: 10.1038/s41467-024-49344-4 (PMC11169259; doi:10.1038/s41467-024-49344-4)
Supplement: Supplementary file 4 — Dataset 1-8 [file 41467_2024_49344_MOESM4_ESM.xlsx]

## Sheet: Supplementary Data 1
Supplementary Data 1. Summary of whole genome re-sequencing data for 37 crickets used in the population genomic analyses
Group	ID	Data size (Gb)	Q30>75%	Coverage (×)	Precentage of mapped reads	Source (Ref.)
2012	Y1	52	86.6	21.4548	97.9686	this study
	Y10	61.7	87.8	25.928	98.3369	this study
	Y11	72.5	87.1	30.2015	98.3019	this study
	Y12	78	85.9	32.0632	97.6835	this study
	Y3	64	85.7	26.0744	97.9119	this study
	Y4	54.9	86	22.6909	97.7483	this study
	Y5	90.7	86.4	37.0218	98.2056	this study
	Y6	52.6	86.9	22.2728	98.385	this study
	Y7	60.2	87.4	24.5314	98.1464	this study
	Y9	75.1	86.5	30.9821	98.2388	this study
2017	K1	76.5	89.3	30.1936	97.8475	30
	K10	60.2	86.3	19.5058	97.3727	30
	K2	78.1	89.4	30.6783	97.9391	30
	K3	73.6	89.3	29.1002	97.7895	30
	K4	77.5	89.5	29.7385	97.8858	30
	K5	68.4	87.5	23.6504	97.0738	30
	K6	72.4	90.3	28.0659	97.76	30
	K7	79.6	90.9	30.1606	97.7864	30
	K8	71.9	89.2	26.6144	97.8872	30
	K9	72.9	88.9	27.8415	97.8327	30
2018	Z1	68.6	85.4	27.6285	98.1453	this study
	Z10	71.5	87.4	28.366	97.8089	this study
	Z2	63.7	86.6	25.398	98.1014	this study
	Z3	72.7	87.9	30.1604	98.2415	this study
	Z4	63.8	87.2	26.1464	98.3355	this study
	Z5	55.5	87.6	23.0028	98.2095	this study
	Z6	82	86.8	32.1844	97.9718	this study
	Z7	79	87.5	32.2182	98.1678	this study
	Z8	60.6	86.9	24.843	98.2348	this study
	Z9	82.4	87.1	33.7509	98.1664	this study
Australian oceanic field cricket	A2	85.1	89.7	32.2893	97.4611	30
	A3	72.2	88.6	26.8595	97.4809	30
	A4	90.3	90.6	32.1655	97.4479	30
	C1	79	89.2	29.238	97.3909	30
	C2	72.1	88.5	26.8041	93.5892	30
	C3	71.8	88.7	27.3741	97.4013	30
	C4	71.8	88.8	26.7942	97.6226	30

## Sheet: Supplementary Data 2
Supplementary Data 2. Summary of RNA-seq data used in this study
Purpose	Sample ID	Group name	Data Archiving	Ref.
Candidates directly impacted by genomic invasion of flatwing	49_embryos6A_140204_L007	Norml-wing embryos	https://www.ebi.ac.uk/ena/browser/view/PRJEB27235	36
	50_embryos6B_140204_L007	Norml-wing embryos	https://www.ebi.ac.uk/ena/browser/view/PRJEB27235	36
	51_embryos8A_140204_L007	Norml-wing embryos	https://www.ebi.ac.uk/ena/browser/view/PRJEB27235	36
	52_embryos8B_140204_L007	Norml-wing embryos	https://www.ebi.ac.uk/ena/browser/view/PRJEB27235	36
	53_embryos21A_140204_L007	Norml-wing embryos	https://www.ebi.ac.uk/ena/browser/view/PRJEB27235	36
	54_embryos21B_140204_L007	Norml-wing embryos	https://www.ebi.ac.uk/ena/browser/view/PRJEB27235	36
	55_embryos11A_140204_L007	Flatwing embryos	https://www.ebi.ac.uk/ena/browser/view/PRJEB27235	36
	56_embryos11B_140204_L007	Flatwing embryos	https://www.ebi.ac.uk/ena/browser/view/PRJEB27235	36
	57_embryos17A_140204_L008	Flatwing embryos	https://www.ebi.ac.uk/ena/browser/view/PRJEB27235	36
	58_embryos17B_140204_L008	Flatwing embryos	https://www.ebi.ac.uk/ena/browser/view/PRJEB27235	36
	59_embryos23A_140204_L008	Flatwing embryos	https://www.ebi.ac.uk/ena/browser/view/PRJEB27235	36
	60_embryos23B_140204_L008	Flatwing embryos	https://www.ebi.ac.uk/ena/browser/view/PRJEB27235	36
	1_merged	Kauai normal-wing wingbuds	https://www.ebi.ac.uk/ena/browser/view/PRJEB40088	30
	13_merged	Kauai normal-wing wingbuds	https://www.ebi.ac.uk/ena/browser/view/PRJEB40088	30
	14_merged	Kauai normal-wing wingbuds	https://www.ebi.ac.uk/ena/browser/view/PRJEB40088	30
	2_merged	Kauai normal-wing wingbuds	https://www.ebi.ac.uk/ena/browser/view/PRJEB40088	30
	5_merged	Kauai normal-wing wingbuds	https://www.ebi.ac.uk/ena/browser/view/PRJEB40088	30
	6_merged	Kauai normal-wing wingbuds	https://www.ebi.ac.uk/ena/browser/view/PRJEB40088	30
	11_merged	Kauai flatwing wingbuds	https://www.ebi.ac.uk/ena/browser/view/PRJEB40088	30
	12_merged	Kauai flatwing wingbuds	https://www.ebi.ac.uk/ena/browser/view/PRJEB40088	30
	15_merged	Kauai flatwing wingbuds	https://www.ebi.ac.uk/ena/browser/view/PRJEB40088	30
	16_merged	Kauai flatwing wingbuds	https://www.ebi.ac.uk/ena/browser/view/PRJEB40088	30
	7_merged	Kauai flatwing wingbuds	https://www.ebi.ac.uk/ena/browser/view/PRJEB40088	30
	8_merged	Kauai flatwing wingbuds	https://www.ebi.ac.uk/ena/browser/view/PRJEB40088	30
Candidates related to secondary adaptation to the altered social environment	Sample_101	Flatwing brain with song treatment	https://www.ebi.ac.uk/ena/browser/view/PRJNA344019	49
	Sample_102	Flatwing brain with song treatment	https://www.ebi.ac.uk/ena/browser/view/PRJNA344019	49
	Sample_103	Flatwing brain with song treatment	https://www.ebi.ac.uk/ena/browser/view/PRJNA344019	49
	Sample_104	Flatwing brain with song treatment	https://www.ebi.ac.uk/ena/browser/view/PRJNA344019	49
	Sample_105	Flatwing brain with song treatment	https://www.ebi.ac.uk/ena/browser/view/PRJNA344019	49
	Sample_106	Flatwing brain with song treatment	https://www.ebi.ac.uk/ena/browser/view/PRJNA344019	49
	Sample_107	Flatwing brain without song treatment	https://www.ebi.ac.uk/ena/browser/view/PRJNA344019	49
	Sample_108	Flatwing brain without song treatment	https://www.ebi.ac.uk/ena/browser/view/PRJNA344019	49
	Sample_109	Flatwing brain without song treatment	https://www.ebi.ac.uk/ena/browser/view/PRJNA344019	49
	Sample_110	Flatwing brain without song treatment	https://www.ebi.ac.uk/ena/browser/view/PRJNA344019	49
	Sample_111	Flatwing brain without song treatment	https://www.ebi.ac.uk/ena/browser/view/PRJNA344019	49
	Sample_112	Flatwing brain without song treatment	https://www.ebi.ac.uk/ena/browser/view/PRJNA344019	49
	Sample_89	Normal-wing brain with song treatment	https://www.ebi.ac.uk/ena/browser/view/PRJNA344019	49
	Sample_90	Normal-wing brain with song treatment	https://www.ebi.ac.uk/ena/browser/view/PRJNA344019	49
	Sample_91	Normal-wing brain with song treatment	https://www.ebi.ac.uk/ena/browser/view/PRJNA344019	49
	Sample_92	Normal-wing brain with song treatment	https://www.ebi.ac.uk/ena/browser/view/PRJNA344019	49
	Sample_93	Normal-wing brain with song treatment	https://www.ebi.ac.uk/ena/browser/view/PRJNA344019	49
	Sample_94	Normal-wing brain with song treatment	https://www.ebi.ac.uk/ena/browser/view/PRJNA344019	49
	Sample_100	Normal-wing brain without song treatment	https://www.ebi.ac.uk/ena/browser/view/PRJNA344019	49
	Sample_95	Normal-wing brain without song treatment	https://www.ebi.ac.uk/ena/browser/view/PRJNA344019	49
	Sample_96	Normal-wing brain without song treatment	https://www.ebi.ac.uk/ena/browser/view/PRJNA344019	49
	Sample_97	Normal-wing brain without song treatment	https://www.ebi.ac.uk/ena/browser/view/PRJNA344019	49
	Sample_98	Normal-wing brain without song treatment	https://www.ebi.ac.uk/ena/browser/view/PRJNA344019	49
	Sample_99	Normal-wing brain without song treatment	https://www.ebi.ac.uk/ena/browser/view/PRJNA344019	49
Candidate DEGs related to cricket immune responses to parasitoid infestation	WD4-1	Kauai infected body (four days post-infestation)	https://www.ebi.ac.uk/ena/browser/view/PRJNA636298	48
	WD4-2	Kauai infected body (four days post-infestation)	https://www.ebi.ac.uk/ena/browser/view/PRJNA636298	48
	WD4-3	Kauai infected body (four days post-infestation)	https://www.ebi.ac.uk/ena/browser/view/PRJNA636298	48
	WD7-1	Kauai infected body (seven days post-infestation)	https://www.ebi.ac.uk/ena/browser/view/PRJNA636298	48
	WD7-2	Kauai infected body (seven days post-infestation)	https://www.ebi.ac.uk/ena/browser/view/PRJNA636298	48
	WD7-3	Kauai infected body (seven days post-infestation)	https://www.ebi.ac.uk/ena/browser/view/PRJNA636298	48
	WC-1	Kauai uninfected body	https://www.ebi.ac.uk/ena/browser/view/PRJNA636298	48
	WC-2	Kauai uninfected body	https://www.ebi.ac.uk/ena/browser/view/PRJNA636298	48
	WC-3	Kauai uninfected body	https://www.ebi.ac.uk/ena/browser/view/PRJNA636298	48
	MD4-1	Mangaia infected body (four days post-infestation)	https://www.ebi.ac.uk/ena/browser/view/PRJNA636298	48
	MD4-2	Mangaia infected body (four days post-infestation)	https://www.ebi.ac.uk/ena/browser/view/PRJNA636298	48
	MD4-3	Mangaia infected body (four days post-infestation)	https://www.ebi.ac.uk/ena/browser/view/PRJNA636298	48
	MD7-1	Mangaia infected body (seven days post-infestation)	https://www.ebi.ac.uk/ena/browser/view/PRJNA636298	48
	MD7-2	Mangaia infected body (seven days post-infestation)	https://www.ebi.ac.uk/ena/browser/view/PRJNA636298	48
	MD7-3	Mangaia infected body (seven days post-infestation)	https://www.ebi.ac.uk/ena/browser/view/PRJNA636298	48
	MC-1	Mangaia uninfected body	https://www.ebi.ac.uk/ena/browser/view/PRJNA636298	48
	MC-2	Mangaia uninfected body	https://www.ebi.ac.uk/ena/browser/view/PRJNA636298	48
	MC-3	Mangaia uninfected body	https://www.ebi.ac.uk/ena/browser/view/PRJNA636298	48
Gene prediction	Sample_10	Gene prediction	https://www.ebi.ac.uk/ena/browser/view/PRJNA283744	50
	Sample_11	Gene prediction	https://www.ebi.ac.uk/ena/browser/view/PRJNA283744	50
	Sample_1	Gene prediction	https://www.ebi.ac.uk/ena/browser/view/PRJNA283744	50
	Sample_2	Gene prediction	https://www.ebi.ac.uk/ena/browser/view/PRJNA283744	50
	Sample_3	Gene prediction	https://www.ebi.ac.uk/ena/browser/view/PRJNA283744	50
	Sample_48	Gene prediction	https://www.ebi.ac.uk/ena/browser/view/PRJNA283744	50
	Sample_4	Gene prediction	https://www.ebi.ac.uk/ena/browser/view/PRJNA283744	50
	Sample_5	Gene prediction	https://www.ebi.ac.uk/ena/browser/view/PRJNA283744	50
	Sample_6	Gene prediction	https://www.ebi.ac.uk/ena/browser/view/PRJNA283744	50
	Sample_7	Gene prediction	https://www.ebi.ac.uk/ena/browser/view/PRJNA283744	50
	Sample_8	Gene prediction	https://www.ebi.ac.uk/ena/browser/view/PRJNA283744	50
	Sample_9	Gene prediction	https://www.ebi.ac.uk/ena/browser/view/PRJNA283744	50
	Sample_65	Gene prediction	https://www.ebi.ac.uk/ena/browser/view/PRJNA344019	49
	Sample_66	Gene prediction	https://www.ebi.ac.uk/ena/browser/view/PRJNA344019	49
	Sample_67	Gene prediction	https://www.ebi.ac.uk/ena/browser/view/PRJNA344019	49
	Sample_68	Gene prediction	https://www.ebi.ac.uk/ena/browser/view/PRJNA344019	49
	Sample_69	Gene prediction	https://www.ebi.ac.uk/ena/browser/view/PRJNA344019	49
	Sample_70	Gene prediction	https://www.ebi.ac.uk/ena/browser/view/PRJNA344019	49
	Sample_71	Gene prediction	https://www.ebi.ac.uk/ena/browser/view/PRJNA344019	49
	Sample_72	Gene prediction	https://www.ebi.ac.uk/ena/browser/view/PRJNA344019	49
	Sample_73	Gene prediction	https://www.ebi.ac.uk/ena/browser/view/PRJNA344019	49
	Sample_74	Gene prediction	https://www.ebi.ac.uk/ena/browser/view/PRJNA344019	49
	Sample_75	Gene prediction	https://www.ebi.ac.uk/ena/browser/view/PRJNA344019	49
	Sample_76	Gene prediction	https://www.ebi.ac.uk/ena/browser/view/PRJNA344019	49
	Sample_77	Gene prediction	https://www.ebi.ac.uk/ena/browser/view/PRJNA344019	49
	Sample_78	Gene prediction	https://www.ebi.ac.uk/ena/browser/view/PRJNA344019	49
	Sample_79	Gene prediction	https://www.ebi.ac.uk/ena/browser/view/PRJNA344019	49
	Sample_80	Gene prediction	https://www.ebi.ac.uk/ena/browser/view/PRJNA344019	49
	Sample_81	Gene prediction	https://www.ebi.ac.uk/ena/browser/view/PRJNA344019	49
	Sample_82	Gene prediction	https://www.ebi.ac.uk/ena/browser/view/PRJNA344019	49
	Sample_83	Gene prediction	https://www.ebi.ac.uk/ena/browser/view/PRJNA344019	49
	Sample_84	Gene prediction	https://www.ebi.ac.uk/ena/browser/view/PRJNA344019	49
	Sample_85	Gene prediction	https://www.ebi.ac.uk/ena/browser/view/PRJNA344019	49
	Sample_86	Gene prediction	https://www.ebi.ac.uk/ena/browser/view/PRJNA344019	49
	Sample_87	Gene prediction	https://www.ebi.ac.uk/ena/browser/view/PRJNA344019	49
	Sample_88	Gene prediction	https://www.ebi.ac.uk/ena/browser/view/PRJNA344019	49
	19_merged	Gene prediction	https://www.ebi.ac.uk/ena/browser/view/PRJEB40088	30
	20_merged	Gene prediction	https://www.ebi.ac.uk/ena/browser/view/PRJEB40088	30
	34_merged	Gene prediction	https://www.ebi.ac.uk/ena/browser/view/PRJEB40088	30
	35_merged	Gene prediction	https://www.ebi.ac.uk/ena/browser/view/PRJEB40088	30
	36_merged	Gene prediction	https://www.ebi.ac.uk/ena/browser/view/PRJEB40088	30
	37_merged	Gene prediction	https://www.ebi.ac.uk/ena/browser/view/PRJEB40088	30
	38_merged	Gene prediction	https://www.ebi.ac.uk/ena/browser/view/PRJEB40088	30
	39_merged	Gene prediction	https://www.ebi.ac.uk/ena/browser/view/PRJEB40088	30
	40_merged	Gene prediction	https://www.ebi.ac.uk/ena/browser/view/PRJEB40088	30
	41_merged	Gene prediction	https://www.ebi.ac.uk/ena/browser/view/PRJEB40088	30
	46_merged	Gene prediction	https://www.ebi.ac.uk/ena/browser/view/PRJEB40088	30
	47_merged	Gene prediction	https://www.ebi.ac.uk/ena/browser/view/PRJEB40088	30

## Sheet: Supplementary Data 3
Supplementary Data 3. Summary of whole genome re-sequencing data used in the genome-wide association study (GWAS).
Group	ID	Data size (Gb)	Q30>75%	Coverage(X)	Precentage of mapped reads	Source (Ref.)
flatwing	Y1	52	86.6	21.4548	97.9686	this study
	Y10	61.7	87.8	25.928	98.3369	this study
	Y11	72.5	87.1	30.2015	98.3019	this study
	Y12	78	85.9	32.0632	97.6835	this study
	Y3	64	85.7	26.0744	97.9119	this study
	Y4	54.9	86	22.6909	97.7483	this study
	Y5	90.7	86.4	37.0218	98.2056	this study
	Y6	52.6	86.9	22.2728	98.385	this study
	Y7	60.2	87.4	24.5314	98.1464	this study
	Y9	75.1	86.5	30.9821	98.2388	this study
	K1	76.5	89.3	30.1936	97.8475	30
	K10	60.2	86.3	19.5058	97.3727	30
	K2	78.1	89.4	30.6783	97.9391	30
	K3	73.6	89.3	29.1002	97.7895	30
	K4	77.5	89.5	29.7385	97.8858	30
	K5	68.4	87.5	23.6504	97.0738	30
	K6	72.4	90.3	28.0659	97.76	30
	K7	79.6	90.9	30.1606	97.7864	30
	K8	71.9	89.2	26.6144	97.8872	30
	K9	72.9	88.9	27.8415	97.8327	30
	Z1	68.6	85.4	27.6285	98.1453	this study
	Z10	71.5	87.4	28.366	97.8089	this study
	Z2	63.7	86.6	25.398	98.1014	this study
	Z3	72.7	87.9	30.1604	98.2415	this study
	Z4	63.8	87.2	26.1464	98.3355	this study
	Z5	55.5	87.6	23.0028	98.2095	this study
	Z6	82	86.8	32.1844	97.9718	this study
	Z7	79	87.5	32.2182	98.1678	this study
	Z8	60.6	86.9	24.843	98.2348	this study
	Z9	82.4	87.1	33.7509	98.1664	this study
Normal wing	H1	73.9	89.6	27.6284	97.9375	30
	H10	66.8	90.2	25.8841	97.6718	30
	H11	71.6	89.3	26.5918	97.8881	30
	H2	66.4	89	26.4255	97.8025	30
	H3	62.3	89.3	24.6206	97.9505	30
	H4	81.1	89	31.5761	97.738	30
	H5	56.9	87.1	19.6608	97.2605	30
	H6	84.6	88.7	27.062	97.2303	30
	H7	73.7	90.6	28.5106	97.7824	30
	H9	71.4	91.3	27.3133	97.8663	30
	L1	82.6	89.3	32.6456	97.9767	30
	L10	76.9	89	30.0512	97.8022	30
	L11	62.3	88.6	25.146	98.0909	30
	L2	73.7	89.2	29.0204	97.8656	30
	L3	83.3	89.1	31.9621	97.9524	30
	L4	66.6	87.4	22.433	96.9815	30
	L5	72	90.4	27.9787	97.6282	30
	l6	72.3	88.4	27.7569	97.4878	30
	l7	61.7	90.7	24.1383	97.8613	30
	L9	86.8	89.8	32.475	97.9564	30
	N1	81.1	89.3	30.7783	97.5757	30
	N13	72	89.6	27.6432	97.3662	30
	N14	64.5	89.3	25.9525	97.7511	30
	N15	77	89.3	30.6187	97.7229	30
	N16	58.6	88.9	23.5424	97.3297	30
	n17	67.1	90.9	23.6284	97.0408	30
	N2	84.7	89.4	32.2846	97.8363	30
	N3	108	91.1	38.699	98.7824	30
	N5	77	90.6	29.5217	97.5771	30
	N7	74.9	89.3	28.0145	97.5727	30

## Sheet: Supplementary Data 4
Supplementary Data 4. List of all candidate flatwing-associated SNPs.
Coordinates		Minor allele	Frequency in cases	Frequency in controls	Major allele	P value 1	Adjusted P 2	-log P 3		Table Legend:
Scaffold_1	253722187	G	0.7586	0	T	9.075e-18	5.26824e-10	17.0422		1. P values of two-sided Fisher's Exact test implemented in PLINK
Scaffold_1	253825510	A	0.7143	0	G	4.419e-18	2.56533e-10	17.3547		2. Adjusted P values for multiple comparisons.
Scaffold_1	253922098	A	0.7667	0.03333	C	7.048e-18	4.09152e-10	17.1519		3. -log10 (P value)
Scaffold_1	254293527	G	0.7931	0	T	1.822e-20	1.05771e-12	19.7395
Scaffold_1	254316281	T	0.8	0	C	3.18e-22	1.84606e-14	21.4976
Scaffold_1	254397163	A	0.8333	0.06667	C	1.4e-18	8.12732e-11	17.8539
Scaffold_1	254419479	C	0	0.7	T	4.4e-18	2.5543e-10	17.3565
Scaffold_1	254576963	G	0.9	0	A	1.881e-27	1.09196e-19	26.7256
Scaffold_1	255170103	G	0.06667	0.9333	T	4.947e-24	2.87185e-16	23.3057
Scaffold_1	256826158	C	0.06667	0.9333	T	4.947e-24	2.87185e-16	23.3057
Scaffold_1	256935308	G	0.06667	0.9333	A	4.947e-24	2.87185e-16	23.3057
Scaffold_1	257692119	C	0.06667	0.9333	T	4.947e-24	2.87185e-16	23.3057
Scaffold_1	258368293	T	0.06667	0.9333	G	4.947e-24	2.87185e-16	23.3057
Scaffold_1	259009130	C	0	0.7	T	4.4e-18	2.5543e-10	17.3565
Scaffold_1	259049596	A	0	0.7	T	4.4e-18	2.5543e-10	17.3565
Scaffold_1	259145806	T	0	0.7	A	4.4e-18	2.5543e-10	17.3565
Scaffold_1	259202199	G	0.03571	0.7759	C	1.913e-17	1.11054e-09	16.7183
Scaffold_1	259202206	T	0.03704	0.85	G	1.949e-20	1.13144e-12	19.7102
Scaffold_1	259223128	T	0	0.7778	G	1.16e-20	6.73406e-13	19.9355
Scaffold_1	259581661	A	0.9655	0.03333	G	2.052e-28	1.19123e-20	27.6878
Scaffold_1	259702630	A	0.9667	0	G	3.915e-32	2.27275e-24	31.4073
Scaffold_1	259784491	A	0.9333	0.03333	C	1.913e-26	1.11054e-18	25.7183
Scaffold_1	260029799	A	0.9333	0.03333	C	1.913e-26	1.11054e-18	25.7183
Scaffold_1	260033872	T	0.9333	0.03571	C	2.452e-25	1.42344e-17	24.6105
Scaffold_1	260053478	C	0.9333	0.03333	T	1.913e-26	1.11054e-18	25.7183
Scaffold_1	260396425	G	0.9333	0.03333	T	1.913e-26	1.11054e-18	25.7183
Scaffold_1	260749184	A	0	0.7667	T	9.44e-21	5.48014e-13	20.025
Scaffold_1	260960555	A	0.9333	0.03333	G	1.913e-26	1.11054e-18	25.7183
Scaffold_1	261084520	C	0.9333	0.03333	G	1.913e-26	1.11054e-18	25.7183
Scaffold_1	262158390	G	0.03333	0.7667	A	7.048e-18	4.09152e-10	17.1519
Scaffold_1	262345078	C	0.8333	0	T	8.212e-24	4.76725e-16	23.0856
Scaffold_1	262345184	C	0.8621	0.03333	T	4.003e-22	2.32383e-14	21.3976
Scaffold_1	262345344	T	0.8333	0.03333	C	8.034e-21	4.66392e-13	20.0951
Scaffold_1	262345440	C	0.8333	0	A	8.212e-24	4.76725e-16	23.0856
Scaffold_1	262345446	T	0.8333	0	A	8.212e-24	4.76725e-16	23.0856
Scaffold_1	262345478	G	0.8333	0.03333	A	8.034e-21	4.66392e-13	20.0951
Scaffold_1	262345522	C	0.8333	0	T	8.212e-24	4.76725e-16	23.0856
Scaffold_1	262345616	T	0.8333	0.03333	C	8.034e-21	4.66392e-13	20.0951
Scaffold_1	262345650	C	0.8333	0	A	8.212e-24	4.76725e-16	23.0856
Scaffold_1	262379089	T	0.8333	0	C	8.212e-24	4.76725e-16	23.0856
Scaffold_1	262415405	T	0.8333	0	C	8.212e-24	4.76725e-16	23.0856
Scaffold_1	262419237	A	0.8333	0	G	8.212e-24	4.76725e-16	23.0856
Scaffold_1	262432831	C	0.8	0	T	4.608e-22	2.67505e-14	21.3365
Scaffold_1	262446428	A	0.8333	0	T	1.84e-22	1.06816e-14	21.7352
Scaffold_1	262468057	G	0.8333	0	T	8.212e-24	4.76725e-16	23.0856
Scaffold_1	262469837	G	0.8333	0	T	8.212e-24	4.76725e-16	23.0856
Scaffold_1	262485584	G	0.8333	0	A	8.212e-24	4.76725e-16	23.0856
Scaffold_1	262486047	T	0.8333	0.03333	G	8.034e-21	4.66392e-13	20.0951
Scaffold_1	262486117	T	0.8333	0.03333	A	8.034e-21	4.66392e-13	20.0951
Scaffold_1	262486145	G	0.8333	0.03333	T	8.034e-21	4.66392e-13	20.0951
Scaffold_1	262486148	G	0.8333	0.03333	A	8.034e-21	4.66392e-13	20.0951
Scaffold_1	262486226	A	0.8333	0.03333	T	8.034e-21	4.66392e-13	20.0951
Scaffold_1	262486228	T	0.8333	0.03333	C	8.034e-21	4.66392e-13	20.0951
Scaffold_1	262486253	T	0.8333	0.03333	C	8.034e-21	4.66392e-13	20.0951
Scaffold_1	262486376	C	0.8333	0.03333	G	8.034e-21	4.66392e-13	20.0951
Scaffold_1	262486384	A	0.8333	0.03333	G	8.034e-21	4.66392e-13	20.0951
Scaffold_1	262486421	T	0.8333	0.03333	C	8.034e-21	4.66392e-13	20.0951
Scaffold_1	262486441	T	0.8333	0.03448	C	1.208e-20	7.01272e-13	19.9179
Scaffold_1	262486575	T	0.8333	0.03333	A	8.034e-21	4.66392e-13	20.0951
Scaffold_1	262486615	A	0.8333	0.03333	T	8.034e-21	4.66392e-13	20.0951
Scaffold_1	262486617	A	0.8333	0.03333	C	8.034e-21	4.66392e-13	20.0951
Scaffold_1	262486618	A	0.8333	0.03333	G	8.034e-21	4.66392e-13	20.0951
Scaffold_1	262486642	G	0.8333	0.03333	A	8.034e-21	4.66392e-13	20.0951
Scaffold_1	262486646	C	0.8333	0.03333	A	8.034e-21	4.66392e-13	20.0951
Scaffold_1	262486648	C	0.8333	0.03333	T	8.034e-21	4.66392e-13	20.0951
Scaffold_1	262486660	C	0.8333	0.03333	A	8.034e-21	4.66392e-13	20.0951
Scaffold_1	262486673	T	0.8333	0.03333	C	8.034e-21	4.66392e-13	20.0951
Scaffold_1	262486704	T	0.8333	0.03448	C	1.208e-20	7.01272e-13	19.9179
Scaffold_1	262486807	T	0.8333	0.03333	C	8.034e-21	4.66392e-13	20.0951
Scaffold_1	262486856	T	0.8333	0.03333	A	8.034e-21	4.66392e-13	20.0951
Scaffold_1	262486899	T	0.8333	0.03333	G	8.034e-21	4.66392e-13	20.0951
Scaffold_1	262486950	G	0.8333	0.03704	C	1.211e-19	7.03013e-12	18.9169
Scaffold_1	262486952	C	0.8333	0.03333	G	8.034e-21	4.66392e-13	20.0951
Scaffold_1	262487054	T	0.8333	0.03333	C	8.034e-21	4.66392e-13	20.0951
Scaffold_1	262487084	C	0.8333	0.03704	T	1.211e-19	7.03013e-12	18.9169
Scaffold_1	262487177	G	0.8333	0.03333	C	8.034e-21	4.66392e-13	20.0951
Scaffold_1	262487192	C	0.8333	0.03333	A	8.034e-21	4.66392e-13	20.0951
Scaffold_1	262487229	C	0.8333	0.03333	G	8.034e-21	4.66392e-13	20.0951
Scaffold_1	262487242	A	0.8333	0.03333	G	8.034e-21	4.66392e-13	20.0951
Scaffold_1	262487254	T	0.8333	0.03333	C	8.034e-21	4.66392e-13	20.0951
Scaffold_1	262487270	C	0.8333	0.03333	T	8.034e-21	4.66392e-13	20.0951
Scaffold_1	262487271	C	0.8333	0.03333	T	8.034e-21	4.66392e-13	20.0951
Scaffold_1	262487307	G	0.8333	0.03333	C	8.034e-21	4.66392e-13	20.0951
Scaffold_1	262487310	C	0.8333	0.03333	T	8.034e-21	4.66392e-13	20.0951
Scaffold_1	262487321	G	0.8333	0.03333	A	8.034e-21	4.66392e-13	20.0951
Scaffold_1	262487447	A	0.8333	0	T	1.245e-23	7.22751e-16	22.9048
Scaffold_1	262487584	T	0.8333	0.03333	C	8.034e-21	4.66392e-13	20.0951
Scaffold_1	262487630	A	0.8333	0.03333	C	8.034e-21	4.66392e-13	20.0951
Scaffold_1	262487631	C	0.8333	0.03333	A	8.034e-21	4.66392e-13	20.0951
Scaffold_1	262487669	A	0.8333	0.03333	C	8.034e-21	4.66392e-13	20.0951
Scaffold_1	262487679	C	0.8333	0.03333	A	8.034e-21	4.66392e-13	20.0951
Scaffold_1	262487728	T	0.8333	0.03333	C	8.034e-21	4.66392e-13	20.0951
Scaffold_1	262487740	A	0.8333	0.03333	T	8.034e-21	4.66392e-13	20.0951
Scaffold_1	262487741	A	0.8333	0.03333	T	8.034e-21	4.66392e-13	20.0951
Scaffold_1	262487764	A	0.8333	0.03448	T	1.208e-20	7.01272e-13	19.9179
Scaffold_1	262487776	A	0.8333	0.03448	G	1.208e-20	7.01272e-13	19.9179
Scaffold_1	262487803	A	0.8333	0.03448	T	1.208e-20	7.01272e-13	19.9179
Scaffold_1	262487816	A	0.8333	0.03448	T	1.208e-20	7.01272e-13	19.9179
Scaffold_1	262487845	T	0.8333	0.03333	A	8.034e-21	4.66392e-13	20.0951
Scaffold_1	262487958	C	0.8333	0.03333	A	8.034e-21	4.66392e-13	20.0951
Scaffold_1	262488079	A	0.8276	0.03333	G	1.819e-20	1.05597e-12	19.7402
Scaffold_1	262488129	A	0.8333	0.03333	G	8.034e-21	4.66392e-13	20.0951
Scaffold_1	262488138	A	0.8333	0.03333	G	8.034e-21	4.66392e-13	20.0951
Scaffold_1	262488148	A	0.8333	0.03333	G	8.034e-21	4.66392e-13	20.0951
Scaffold_1	262488276	C	0.8333	0.03333	T	8.034e-21	4.66392e-13	20.0951
Scaffold_1	262488382	A	0.8333	0.03333	G	8.034e-21	4.66392e-13	20.0951
Scaffold_1	262488411	G	0.8333	0.03333	A	8.034e-21	4.66392e-13	20.0951
Scaffold_1	262488416	T	0.8333	0.03333	G	8.034e-21	4.66392e-13	20.0951
Scaffold_1	262488442	A	0.8333	0.03333	G	8.034e-21	4.66392e-13	20.0951
Scaffold_1	262488508	A	0.8333	0.03333	C	8.034e-21	4.66392e-13	20.0951
Scaffold_1	262488648	A	0.8333	0.03333	G	8.034e-21	4.66392e-13	20.0951
Scaffold_1	262488761	G	0.8333	0.03333	A	8.034e-21	4.66392e-13	20.0951
Scaffold_1	262488874	T	0.8333	0.03448	C	1.208e-20	7.01272e-13	19.9179
Scaffold_1	262488899	A	0.8333	0.03448	C	1.208e-20	7.01272e-13	19.9179
Scaffold_1	262488908	C	0.8333	0.03333	T	8.034e-21	4.66392e-13	20.0951
Scaffold_1	262488970	C	0.8333	0.03333	G	8.034e-21	4.66392e-13	20.0951
Scaffold_1	262489061	C	0.8333	0.03704	T	1.211e-19	7.03013e-12	18.9169
Scaffold_1	262489420	A	0.8333	0.03333	G	8.034e-21	4.66392e-13	20.0951
Scaffold_1	262489530	A	0.8333	0	T	4.359e-23	2.5305e-15	22.3606
Scaffold_1	262489613	A	0.8333	0.03333	G	8.034e-21	4.66392e-13	20.0951
Scaffold_1	262489633	T	0.8333	0.03333	A	8.034e-21	4.66392e-13	20.0951
Scaffold_1	262489634	C	0.8333	0.07143	T	6.292e-18	3.65265e-10	17.2012
Scaffold_1	262489795	A	0.8276	0.03333	C	1.819e-20	1.05597e-12	19.7402
Scaffold_1	262489935	T	0.8333	0.03448	C	1.208e-20	7.01272e-13	19.9179
Scaffold_1	262489936	C	0.8333	0.03448	G	1.208e-20	7.01272e-13	19.9179
Scaffold_1	262490071	G	0.8333	0.03333	T	8.034e-21	4.66392e-13	20.0951
Scaffold_1	262490078	T	0.8333	0.03333	A	8.034e-21	4.66392e-13	20.0951
Scaffold_1	262490118	G	0.8276	0.03333	C	1.819e-20	1.05597e-12	19.7402
Scaffold_1	262490120	C	0.8276	0.03333	T	1.819e-20	1.05597e-12	19.7402
Scaffold_1	262490442	C	0.8333	0.07143	G	6.292e-18	3.65265e-10	17.2012
Scaffold_1	262490525	T	0.8214	0	A	1.08e-21	6.26965e-14	20.9666
Scaffold_1	262490527	C	0.8148	0.03448	T	6.183e-19	3.58937e-11	18.2088
Scaffold_1	262490533	C	0.8	0.03448	T	9.888e-18	5.74021e-10	17.0049
Scaffold_1	262490534	T	0.8	0	A	3.98e-20	2.31048e-12	19.4001
Scaffold_1	262490560	T	0.8077	0	C	3.471e-21	2.01499e-13	20.4595
Scaffold_1	262490613	G	0.8214	0.03704	T	1.303e-18	7.56421e-11	17.8851
Scaffold_1	262490615	C	0.8214	0.03333	A	5.887e-20	3.41754e-12	19.2301
Scaffold_1	262490676	G	0.8333	0.03333	A	8.034e-21	4.66392e-13	20.0951
Scaffold_1	262490880	C	0.7826	0	A	8.585e-19	4.98379e-11	18.0663
Scaffold_1	262490893	A	0.7826	0	T	5.062e-18	2.93861e-10	17.2957
Scaffold_1	262490901	C	0.7917	0	A	7.401e-20	4.29645e-12	19.1307
Scaffold_1	262491140	A	0.8333	0.03333	G	8.034e-21	4.66392e-13	20.0951
Scaffold_1	262491196	C	0.8333	0.03333	A	8.034e-21	4.66392e-13	20.0951
Scaffold_1	262491317	G	0.8333	0.03333	A	8.034e-21	4.66392e-13	20.0951
Scaffold_1	262491320	A	0.8333	0.03448	G	1.208e-20	7.01272e-13	19.9179
Scaffold_1	262491355	A	0.8333	0.03333	G	8.034e-21	4.66392e-13	20.0951
Scaffold_1	262491365	G	0.8333	0.03333	C	8.034e-21	4.66392e-13	20.0951
Scaffold_1	262491522	T	0.8276	0.03333	A	1.819e-20	1.05597e-12	19.7402
Scaffold_1	262491532	T	0.8276	0.03333	G	1.819e-20	1.05597e-12	19.7402
Scaffold_1	262491535	T	0.8276	0.03333	C	1.819e-20	1.05597e-12	19.7402
Scaffold_1	262491635	A	0.8276	0.03333	G	1.819e-20	1.05597e-12	19.7402
Scaffold_1	262491643	A	0.8276	0.03333	G	1.819e-20	1.05597e-12	19.7402
Scaffold_1	262491893	G	0.8214	0.03448	A	1.916e-19	1.11228e-11	18.7176
Scaffold_1	262491942	A	0.8276	0.03333	G	1.819e-20	1.05597e-12	19.7402
Scaffold_1	262492108	C	0.8333	0.05556	A	1.735e-18	1.00721e-10	17.7607
Scaffold_1	262492430	C	0.8276	0.03448	G	8.477e-20	4.92109e-12	19.0718
Scaffold_1	262492723	A	0.8333	0.03333	C	8.034e-21	4.66392e-13	20.0951
Scaffold_1	262492861	G	0.8333	0.03333	T	8.034e-21	4.66392e-13	20.0951
Scaffold_1	262493035	A	0.8333	0.03333	G	8.034e-21	4.66392e-13	20.0951
Scaffold_1	262493121	T	0.8333	0.03704	C	1.211e-19	7.03013e-12	18.9169
Scaffold_1	262493229	G	0.8333	0.03333	A	8.034e-21	4.66392e-13	20.0951
Scaffold_1	262493510	T	0.8333	0.03333	G	8.034e-21	4.66392e-13	20.0951
Scaffold_1	262493696	T	0.8333	0.03333	G	8.034e-21	4.66392e-13	20.0951
Scaffold_1	262493834	C	0.8333	0.03333	A	8.034e-21	4.66392e-13	20.0951
Scaffold_1	262494269	A	0.8333	0.03333	G	8.034e-21	4.66392e-13	20.0951
Scaffold_1	262494526	A	0.8333	0.03333	G	8.034e-21	4.66392e-13	20.0951
Scaffold_1	262494592	G	0.8333	0.03333	C	8.034e-21	4.66392e-13	20.0951
Scaffold_1	262494825	T	0.8333	0.03333	C	8.034e-21	4.66392e-13	20.0951
Scaffold_1	262494837	T	0.8333	0.03333	A	8.034e-21	4.66392e-13	20.0951
Scaffold_1	262495165	T	0.8333	0.03704	C	1.211e-19	7.03013e-12	18.9169
Scaffold_1	262495171	G	0.8333	0.03704	C	1.211e-19	7.03013e-12	18.9169
Scaffold_1	262495181	A	0.8276	0.03333	G	1.819e-20	1.05597e-12	19.7402
Scaffold_1	262495252	T	0.8333	0.03333	A	8.034e-21	4.66392e-13	20.0951
Scaffold_1	262495265	G	0.8333	0.03333	A	8.034e-21	4.66392e-13	20.0951
Scaffold_1	262495589	C	0.8333	0.03333	G	8.034e-21	4.66392e-13	20.0951
Scaffold_1	262496223	G	0.8333	0.03704	A	1.211e-19	7.03013e-12	18.9169
Scaffold_1	262496262	G	0.8333	0.03704	C	1.211e-19	7.03013e-12	18.9169
Scaffold_1	262496326	T	0.8333	0.03333	A	8.034e-21	4.66392e-13	20.0951
Scaffold_1	262496534	T	0.8333	0.03333	C	8.034e-21	4.66392e-13	20.0951
Scaffold_1	262496538	C	0.8333	0.03333	T	8.034e-21	4.66392e-13	20.0951
Scaffold_1	262496596	A	0.8333	0.03333	C	8.034e-21	4.66392e-13	20.0951
Scaffold_1	262496856	T	0.8333	0.03333	C	8.034e-21	4.66392e-13	20.0951
Scaffold_1	262497178	A	0.8333	0.03704	T	1.211e-19	7.03013e-12	18.9169
Scaffold_1	262497739	T	0.8333	0.03333	C	8.034e-21	4.66392e-13	20.0951
Scaffold_1	262497944	T	0.8333	0.03333	C	8.034e-21	4.66392e-13	20.0951
Scaffold_1	262497951	A	0.8333	0.03333	T	8.034e-21	4.66392e-13	20.0951
Scaffold_1	262500205	A	0.8333	0	G	8.212e-24	4.76725e-16	23.0856
Scaffold_1	262509192	C	0.8333	0.03846	T	3.911e-19	2.27042e-11	18.4077
Scaffold_1	262509467	A	0.8621	0	T	1.018e-23	5.90972e-16	22.9923
Scaffold_1	262509468	A	0.8621	0	C	1.018e-23	5.90972e-16	22.9923
Scaffold_1	262527963	C	0.8148	0	G	2.703e-19	1.56915e-11	18.5682
Scaffold_1	262528785	C	0.8333	0	T	8.212e-24	4.76725e-16	23.0856
Scaffold_1	262529059	T	0.8333	0	C	8.212e-24	4.76725e-16	23.0856
Scaffold_1	262529091	T	0.8333	0	C	8.212e-24	4.76725e-16	23.0856
Scaffold_1	262529309	C	0.8333	0	G	8.212e-24	4.76725e-16	23.0856
Scaffold_1	262529342	C	0.8333	0	T	8.212e-24	4.76725e-16	23.0856
Scaffold_1	262529464	C	0.8333	0	A	8.212e-24	4.76725e-16	23.0856
Scaffold_1	262529617	A	0.8333	0	T	8.212e-24	4.76725e-16	23.0856
Scaffold_1	262529662	T	0.8333	0	A	3.678e-22	2.13516e-14	21.4344
Scaffold_1	262529757	G	0.8333	0	A	8.212e-24	4.76725e-16	23.0856
Scaffold_1	262529769	G	0.8333	0	A	8.212e-24	4.76725e-16	23.0856
Scaffold_1	262529774	G	0.8333	0	A	8.212e-24	4.76725e-16	23.0856
Scaffold_1	262529922	A	0.8333	0	C	8.212e-24	4.76725e-16	23.0856
Scaffold_1	262529950	C	0.8333	0	T	8.212e-24	4.76725e-16	23.0856
Scaffold_1	262529960	G	0.8333	0	A	8.212e-24	4.76725e-16	23.0856
Scaffold_1	262529991	T	0.8333	0	C	8.212e-24	4.76725e-16	23.0856
Scaffold_1	262530035	T	0.8333	0	A	8.212e-24	4.76725e-16	23.0856
Scaffold_1	262530087	G	0.8333	0	A	8.212e-24	4.76725e-16	23.0856
Scaffold_1	262530186	T	0.8333	0	A	1.245e-23	7.22751e-16	22.9048
Scaffold_1	262530188	A	0.8333	0	C	1.245e-23	7.22751e-16	22.9048
Scaffold_1	262530217	C	0.8333	0	A	8.212e-24	4.76725e-16	23.0856
Scaffold_1	262530356	C	0.8333	0	A	8.212e-24	4.76725e-16	23.0856
Scaffold_1	262530387	T	0.8333	0	C	8.212e-24	4.76725e-16	23.0856
Scaffold_1	262530478	G	0.8333	0	A	8.212e-24	4.76725e-16	23.0856
Scaffold_1	262530608	T	0.8333	0	C	8.212e-24	4.76725e-16	23.0856
Scaffold_1	262530609	G	0.8333	0	C	8.212e-24	4.76725e-16	23.0856
Scaffold_1	262530661	T	0.8333	0	C	8.212e-24	4.76725e-16	23.0856
Scaffold_1	262530716	T	0.8333	0	G	8.212e-24	4.76725e-16	23.0856
Scaffold_1	262530737	G	0.8333	0	A	8.212e-24	4.76725e-16	23.0856
Scaffold_1	262530774	G	0.8333	0	C	8.212e-24	4.76725e-16	23.0856
Scaffold_1	262530776	G	0.8333	0	T	8.212e-24	4.76725e-16	23.0856
Scaffold_1	262531014	G	0.8333	0	T	8.212e-24	4.76725e-16	23.0856
Scaffold_1	262531235	C	0.8333	0	T	8.212e-24	4.76725e-16	23.0856
Scaffold_1	262531300	C	0.8276	0	T	1.656e-23	9.61346e-16	22.7809
Scaffold_1	262531314	C	0.8333	0	T	8.212e-24	4.76725e-16	23.0856
Scaffold_1	262531541	C	0.8276	0	A	9.469e-23	5.49697e-15	22.0237
Scaffold_1	262532707	C	0.8148	0	T	2.18e-21	1.26554e-13	20.6615
Scaffold_1	262540957	T	0.8333	0	A	8.212e-24	4.76725e-16	23.0856
Scaffold_1	262543799	A	0.8333	0	G	8.212e-24	4.76725e-16	23.0856
Scaffold_1	262545795	T	0.8333	0	C	8.212e-24	4.76725e-16	23.0856
Scaffold_1	262573899	T	0.8276	0	A	4.984e-22	2.89333e-14	21.3024
Scaffold_1	262581416	A	0.8333	0	C	8.212e-24	4.76725e-16	23.0856
Scaffold_1	262583394	T	0.8333	0	A	3.678e-22	2.13516e-14	21.4344
Scaffold_1	262594904	C	0.8333	0	T	4.359e-23	2.5305e-15	22.3606
Scaffold_1	262610202	T	0.8333	0	C	8.212e-24	4.76725e-16	23.0856
Scaffold_1	262611468	T	0.8333	0	C	8.212e-24	4.76725e-16	23.0856
Scaffold_1	262617446	T	0.8333	0	C	8.212e-24	4.76725e-16	23.0856
Scaffold_1	262623175	T	0.8333	0	A	8.212e-24	4.76725e-16	23.0856
Scaffold_1	262632665	C	0.8333	0	A	8.212e-24	4.76725e-16	23.0856
Scaffold_1	262633091	T	0.8	0	G	3.18e-22	1.84606e-14	21.4976
Scaffold_1	262704793	C	0.7931	0	T	3.955e-20	2.29597e-12	19.4029
Scaffold_1	263031093	T	0.8	0	A	3.18e-22	1.84606e-14	21.4976
Scaffold_1	263431735	G	0.8276	0.03448	T	8.477e-20	4.92109e-12	19.0718
Scaffold_1	263432406	A	0.8621	0.03448	T	1.922e-21	1.11576e-13	20.7162
Scaffold_1	263433587	G	0.8333	0.03333	A	8.034e-21	4.66392e-13	20.0951
Scaffold_1	263433869	T	0.8333	0.03333	A	8.034e-21	4.66392e-13	20.0951
Scaffold_1	263435160	G	0.8333	0.03333	C	8.034e-21	4.66392e-13	20.0951
Scaffold_1	263435682	T	0.8333	0.03333	C	8.034e-21	4.66392e-13	20.0951
Scaffold_1	263436321	G	0.8333	0.03333	A	8.034e-21	4.66392e-13	20.0951
Scaffold_1	263436383	C	0.8667	0.03333	T	1.71e-22	9.92694e-15	21.767
Scaffold_1	263436404	G	0.8667	0.03333	T	1.71e-22	9.92694e-15	21.767
Scaffold_1	263436546	A	0.8333	0.03333	T	8.034e-21	4.66392e-13	20.0951
Scaffold_1	263436684	C	0.8333	0.03333	G	8.034e-21	4.66392e-13	20.0951
Scaffold_1	263437224	T	0.8333	0.03333	A	8.034e-21	4.66392e-13	20.0951
Scaffold_1	263437429	A	0.8333	0.03448	G	1.208e-20	7.01272e-13	19.9179
Scaffold_1	263437617	C	0.8333	0.03333	T	8.034e-21	4.66392e-13	20.0951
Scaffold_1	263438895	T	0.8333	0.03333	G	8.034e-21	4.66392e-13	20.0951
Scaffold_1	263439036	C	0.8667	0.03333	T	1.71e-22	9.92694e-15	21.767
Scaffold_1	263439130	T	0.8333	0.03333	G	8.034e-21	4.66392e-13	20.0951
Scaffold_1	263439140	C	0.8333	0.03333	T	8.034e-21	4.66392e-13	20.0951
Scaffold_1	263439247	C	0.8276	0.03571	T	1.264e-19	7.33781e-12	18.8983
Scaffold_1	263440027	A	0.8333	0.03333	G	8.034e-21	4.66392e-13	20.0951
Scaffold_1	263440044	C	0.8333	0.03333	G	8.034e-21	4.66392e-13	20.0951
Scaffold_1	263440319	C	0.8	0	G	3.18e-22	1.84606e-14	21.4976
Scaffold_1	263441558	A	0.8333	0.03333	G	8.034e-21	4.66392e-13	20.0951
Scaffold_1	263441971	A	0.8333	0.04	G	1.25e-18	7.25654e-11	17.9031
Scaffold_1	263442406	A	0.8333	0.03333	G	8.034e-21	4.66392e-13	20.0951
Scaffold_1	263442528	T	0.8333	0.03333	C	8.034e-21	4.66392e-13	20.0951
Scaffold_1	263442673	G	0.8333	0.03333	A	8.034e-21	4.66392e-13	20.0951
Scaffold_1	263442948	T	0.8667	0.03333	C	1.71e-22	9.92694e-15	21.767
Scaffold_1	263442999	G	0.8333	0.03333	T	8.034e-21	4.66392e-13	20.0951
Scaffold_1	263443139	C	0.8333	0.03333	T	8.034e-21	4.66392e-13	20.0951
Scaffold_1	263443291	C	0.8333	0.03333	T	8.034e-21	4.66392e-13	20.0951
Scaffold_1	263444123	G	0.8333	0.03448	T	1.208e-20	7.01272e-13	19.9179
Scaffold_1	263444660	G	0.8621	0.03333	C	4.003e-22	2.32383e-14	21.3976
Scaffold_1	263453303	A	0.8333	0.03333	G	8.034e-21	4.66392e-13	20.0951
Scaffold_1	263454684	T	0.8333	0.03333	C	8.034e-21	4.66392e-13	20.0951
Scaffold_1	263468544	C	0.8621	0.04	A	1.062e-19	6.16515e-12	18.9739
Scaffold_1	263490568	T	0.8333	0.03333	A	8.034e-21	4.66392e-13	20.0951
Scaffold_1	263505040	C	0.8214	0.03333	T	5.887e-20	3.41754e-12	19.2301
Scaffold_1	263510396	G	0.8333	0.03333	A	8.034e-21	4.66392e-13	20.0951
Scaffold_1	263511481	T	0.8621	0.03333	A	4.003e-22	2.32383e-14	21.3976
Scaffold_1	263524466	A	0.8333	0.03333	T	8.034e-21	4.66392e-13	20.0951
Scaffold_1	263536322	A	0.8333	0.03333	G	8.034e-21	4.66392e-13	20.0951
Scaffold_1	263538876	T	0.8333	0.03333	G	8.034e-21	4.66392e-13	20.0951
Scaffold_1	263542447	G	0.8333	0.03333	C	8.034e-21	4.66392e-13	20.0951
Scaffold_1	263552070	C	0.8333	0.03333	T	8.034e-21	4.66392e-13	20.0951
Scaffold_1	263555639	A	0.8333	0.03448	G	1.208e-20	7.01272e-13	19.9179
Scaffold_1	263567508	T	0.8333	0.03333	C	8.034e-21	4.66392e-13	20.0951
Scaffold_1	263575861	T	0.8333	0.03333	A	8.034e-21	4.66392e-13	20.0951
Scaffold_1	263575917	T	0.8333	0.03333	C	8.034e-21	4.66392e-13	20.0951
Scaffold_1	263576401	A	0.8276	0.03333	G	1.819e-20	1.05597e-12	19.7402
Scaffold_1	263576518	G	0.8621	0.03333	C	4.003e-22	2.32383e-14	21.3976
Scaffold_1	263576527	T	0.8333	0.03333	C	8.034e-21	4.66392e-13	20.0951
Scaffold_1	263576718	T	0.8	0.01667	A	2.23e-19	1.29457e-11	18.6517
Scaffold_1	263576753	T	0.8	0.03333	A	4.022e-18	2.33486e-10	17.3956
Scaffold_1	263576818	T	0.8333	0.03333	C	8.034e-21	4.66392e-13	20.0951
Scaffold_1	263578187	A	0.8276	0.03846	G	1.25e-18	7.25654e-11	17.9031
Scaffold_1	263578222	T	0.8621	0.03571	G	3.016e-21	1.75086e-13	20.5206
Scaffold_1	263578236	G	0.8621	0.03448	C	1.922e-21	1.11576e-13	20.7162
Scaffold_1	263578522	C	0.8333	0.03333	T	8.034e-21	4.66392e-13	20.0951
Scaffold_1	263578632	T	0.8667	0.03333	C	1.71e-22	9.92694e-15	21.767
Scaffold_1	263578873	G	0.8621	0.04	T	1.062e-19	6.16515e-12	18.9739
Scaffold_1	263579005	G	0.8333	0.03333	A	8.034e-21	4.66392e-13	20.0951
Scaffold_1	263579056	A	0.8333	0.03333	G	8.034e-21	4.66392e-13	20.0951
Scaffold_1	263579182	G	0.8333	0.03333	A	8.034e-21	4.66392e-13	20.0951
Scaffold_1	263579263	A	0.8333	0.03333	T	8.034e-21	4.66392e-13	20.0951
Scaffold_1	263579335	C	0.8621	0.03448	T	1.922e-21	1.11576e-13	20.7162
Scaffold_1	263579369	T	0.8333	0.03448	G	1.208e-20	7.01272e-13	19.9179
Scaffold_1	263579419	C	0.8621	0.04	G	1.062e-19	6.16515e-12	18.9739
Scaffold_1	263579453	G	0.8621	0.03333	T	4.003e-22	2.32383e-14	21.3976
Scaffold_1	263579556	T	0.8333	0.03846	C	3.911e-19	2.27042e-11	18.4077
Scaffold_1	263579569	C	0.8333	0.03333	A	8.034e-21	4.66392e-13	20.0951
Scaffold_1	263579685	T	0.8333	0.03333	A	8.034e-21	4.66392e-13	20.0951
Scaffold_1	263579789	G	0.8333	0.03333	A	8.034e-21	4.66392e-13	20.0951
Scaffold_1	263579927	C	0.8621	0.03333	G	4.003e-22	2.32383e-14	21.3976
Scaffold_1	263580023	A	0.8621	0.03333	G	4.003e-22	2.32383e-14	21.3976
Scaffold_1	263580024	G	0.8333	0.03333	A	8.034e-21	4.66392e-13	20.0951
Scaffold_1	263581086	A	0.8333	0.03333	T	8.034e-21	4.66392e-13	20.0951
Scaffold_1	263581092	C	0.8333	0.03333	T	8.034e-21	4.66392e-13	20.0951
Scaffold_1	263581388	A	0.8333	0.03333	C	8.034e-21	4.66392e-13	20.0951
Scaffold_1	263581543	G	0.8333	0.03333	A	8.034e-21	4.66392e-13	20.0951
Scaffold_1	263581790	A	0.8333	0.03333	G	8.034e-21	4.66392e-13	20.0951
Scaffold_1	263581940	T	0.8333	0.03333	C	8.034e-21	4.66392e-13	20.0951
Scaffold_1	263582100	A	0.8333	0.03333	T	8.034e-21	4.66392e-13	20.0951
Scaffold_1	263582102	T	0.8333	0.03333	G	8.034e-21	4.66392e-13	20.0951
Scaffold_1	263582119	C	0.8333	0.03333	A	8.034e-21	4.66392e-13	20.0951
Scaffold_1	263582127	T	0.8333	0.03333	A	8.034e-21	4.66392e-13	20.0951
Scaffold_1	263582182	C	0.8333	0.03333	T	8.034e-21	4.66392e-13	20.0951
Scaffold_1	263582363	A	0.8214	0.03846	G	4.004e-18	2.32441e-10	17.3975
Scaffold_1	263582629	T	0.8276	0.03448	C	8.477e-20	4.92109e-12	19.0718
Scaffold_1	263582895	T	0.8333	0.03333	C	8.034e-21	4.66392e-13	20.0951
Scaffold_1	263583008	T	0.8333	0.03333	A	8.034e-21	4.66392e-13	20.0951
Scaffold_1	263583053	G	0.8333	0.03333	A	8.034e-21	4.66392e-13	20.0951
Scaffold_1	263583074	G	0.8333	0.03333	C	8.034e-21	4.66392e-13	20.0951
Scaffold_1	263583088	C	0.8333	0.03333	T	8.034e-21	4.66392e-13	20.0951
Scaffold_1	263583153	A	0.8333	0.03333	G	8.034e-21	4.66392e-13	20.0951
Scaffold_1	263583183	C	0.8333	0.03333	G	8.034e-21	4.66392e-13	20.0951
Scaffold_1	263583267	T	0.8333	0.03333	C	8.034e-21	4.66392e-13	20.0951
Scaffold_1	263583333	C	0.8667	0.03333	G	1.71e-22	9.92694e-15	21.767
Scaffold_1	263583418	G	0.8667	0.03333	A	1.71e-22	9.92694e-15	21.767
Scaffold_1	263583666	G	0.8333	0.03333	T	8.034e-21	4.66392e-13	20.0951
Scaffold_1	263583775	T	0.8333	0.03333	C	8.034e-21	4.66392e-13	20.0951
Scaffold_1	263583858	T	0.8333	0.03333	C	8.034e-21	4.66392e-13	20.0951
Scaffold_1	263583958	G	0.8333	0.03333	A	8.034e-21	4.66392e-13	20.0951
Scaffold_1	263583982	A	0.8333	0.03333	G	8.034e-21	4.66392e-13	20.0951
Scaffold_1	263584078	T	0.8333	0.03333	C	8.034e-21	4.66392e-13	20.0951
Scaffold_1	263584467	A	0.8333	0.03333	G	8.034e-21	4.66392e-13	20.0951
Scaffold_1	263584742	T	0.8333	0.03333	C	8.034e-21	4.66392e-13	20.0951
Scaffold_1	263585219	A	0.8167	0.03333	T	4.85e-20	2.81554e-12	19.3143
Scaffold_1	263585261	A	0.8333	0.03333	G	8.034e-21	4.66392e-13	20.0951
Scaffold_1	263585273	C	0.8333	0.03333	A	8.034e-21	4.66392e-13	20.0951
Scaffold_1	263585824	C	0.8333	0.03333	T	8.034e-21	4.66392e-13	20.0951
Scaffold_1	263585984	G	0.8333	0.03333	A	8.034e-21	4.66392e-13	20.0951
Scaffold_1	263586027	G	0.8333	0.03333	C	8.034e-21	4.66392e-13	20.0951
Scaffold_1	263586124	G	0.8333	0.03333	A	8.034e-21	4.66392e-13	20.0951
Scaffold_1	263586226	T	0.8333	0.03333	G	8.034e-21	4.66392e-13	20.0951
Scaffold_1	263586491	T	0.8333	0.03333	G	8.034e-21	4.66392e-13	20.0951
Scaffold_1	263586677	C	0.8333	0.03333	A	8.034e-21	4.66392e-13	20.0951
Scaffold_1	263586847	A	0.8333	0.03333	T	8.034e-21	4.66392e-13	20.0951
Scaffold_1	263586925	G	0.8333	0.03333	A	8.034e-21	4.66392e-13	20.0951
Scaffold_1	263587034	G	0.8621	0.03333	A	4.003e-22	2.32383e-14	21.3976
Scaffold_1	263587412	G	0.8519	0.04167	C	3.708e-18	2.15258e-10	17.4309
Scaffold_1	263587801	G	0.8276	0.03448	A	8.477e-20	4.92109e-12	19.0718
Scaffold_1	263588416	C	0.8333	0.03333	G	8.034e-21	4.66392e-13	20.0951
Scaffold_1	263588714	C	0.8333	0.03333	T	8.034e-21	4.66392e-13	20.0951
Scaffold_1	263589223	G	0.8333	0.03333	T	8.034e-21	4.66392e-13	20.0951
Scaffold_1	263589420	G	0.8333	0.03448	T	1.208e-20	7.01272e-13	19.9179
Scaffold_1	263589463	T	0.8333	0.03333	A	8.034e-21	4.66392e-13	20.0951
Scaffold_1	263591863	A	0.8333	0.03448	C	1.208e-20	7.01272e-13	19.9179
Scaffold_1	263592051	T	0.8333	0.03333	A	8.034e-21	4.66392e-13	20.0951
Scaffold_1	263593453	A	0.7826	0	G	3.651e-19	2.11949e-11	18.4376
Scaffold_1	263593493	C	0.8214	0.03333	T	5.887e-20	3.41754e-12	19.2301
Scaffold_1	263593494	A	0.8214	0.03333	C	5.887e-20	3.41754e-12	19.2301
Scaffold_1	263593539	G	0.8333	0.03333	A	8.034e-21	4.66392e-13	20.0951
Scaffold_1	263593763	T	0.8333	0.03333	C	8.034e-21	4.66392e-13	20.0951
Scaffold_1	263593854	G	0.8333	0.03333	C	8.034e-21	4.66392e-13	20.0951
Scaffold_1	263594009	G	0.8333	0.03333	T	8.034e-21	4.66392e-13	20.0951
Scaffold_1	263594048	G	0.8333	0.03333	A	8.034e-21	4.66392e-13	20.0951
Scaffold_1	263594181	A	0.8333	0.03333	G	8.034e-21	4.66392e-13	20.0951
Scaffold_1	263594199	G	0.8333	0.03333	A	8.034e-21	4.66392e-13	20.0951
Scaffold_1	263594215	C	0.8276	0.03333	T	1.819e-20	1.05597e-12	19.7402
Scaffold_1	263594605	A	0.8077	0	T	3.471e-21	2.01499e-13	20.4595
Scaffold_1	263594679	T	0.8333	0.03333	C	8.034e-21	4.66392e-13	20.0951
Scaffold_1	263594737	C	0.8333	0.03333	G	8.034e-21	4.66392e-13	20.0951
Scaffold_1	263594892	T	0.8333	0.03333	C	8.034e-21	4.66392e-13	20.0951
Scaffold_1	263594974	G	0.8276	0.03333	T	1.819e-20	1.05597e-12	19.7402
Scaffold_1	263595072	T	0.8333	0.03333	A	8.034e-21	4.66392e-13	20.0951
Scaffold_1	263595413	G	0.8333	0.03448	A	1.208e-20	7.01272e-13	19.9179
Scaffold_1	263595441	T	0.8333	0.03333	A	8.034e-21	4.66392e-13	20.0951
Scaffold_1	263595636	A	0.8333	0.03333	G	8.034e-21	4.66392e-13	20.0951
Scaffold_1	263595640	T	0.8333	0.03333	G	8.034e-21	4.66392e-13	20.0951
Scaffold_1	263595675	G	0.8276	0.03333	A	1.819e-20	1.05597e-12	19.7402
Scaffold_1	263595732	C	0.8333	0.03333	T	8.034e-21	4.66392e-13	20.0951
Scaffold_1	263595832	A	0.8333	0.03333	C	8.034e-21	4.66392e-13	20.0951
Scaffold_1	263595871	T	0.8333	0.03333	G	8.034e-21	4.66392e-13	20.0951
Scaffold_1	263596005	T	0.8621	0.04	G	1.062e-19	6.16515e-12	18.9739
Scaffold_1	263596014	C	0.8621	0.04	T	1.062e-19	6.16515e-12	18.9739
Scaffold_1	263596129	A	0.8276	0.03333	G	1.819e-20	1.05597e-12	19.7402
Scaffold_1	263596232	T	0.8333	0.03333	C	8.034e-21	4.66392e-13	20.0951
Scaffold_1	263596541	A	0.8333	0.03333	C	8.034e-21	4.66392e-13	20.0951
Scaffold_1	263596617	A	0.8333	0.03333	G	8.034e-21	4.66392e-13	20.0951
Scaffold_1	263596725	G	0.8333	0.03333	A	8.034e-21	4.66392e-13	20.0951
Scaffold_1	263596739	A	0.8333	0.03333	G	8.034e-21	4.66392e-13	20.0951
Scaffold_1	263596798	G	0.8333	0.03333	A	8.034e-21	4.66392e-13	20.0951
Scaffold_1	263596885	G	0.8167	0.03448	A	7.123e-20	4.13506e-12	19.1473
Scaffold_1	263596954	G	0.8333	0.03333	A	8.034e-21	4.66392e-13	20.0951
Scaffold_1	263596999	A	0.8333	0.03333	T	8.034e-21	4.66392e-13	20.0951
Scaffold_1	263597241	C	0.8333	0.03333	T	8.034e-21	4.66392e-13	20.0951
Scaffold_1	263597283	C	0.8333	0.03333	G	8.034e-21	4.66392e-13	20.0951
Scaffold_1	263597551	C	0.8333	0.03333	G	8.034e-21	4.66392e-13	20.0951
Scaffold_1	263597560	T	0.8333	0.03333	C	8.034e-21	4.66392e-13	20.0951
Scaffold_1	263597563	G	0.8333	0.03333	C	8.034e-21	4.66392e-13	20.0951
Scaffold_1	263597598	A	0.8333	0.03448	G	1.208e-20	7.01272e-13	19.9179
Scaffold_1	263597605	G	0.8276	0.03846	A	1.25e-18	7.25654e-11	17.9031
Scaffold_1	263597696	G	0.8333	0.03333	A	8.034e-21	4.66392e-13	20.0951
Scaffold_1	263597816	T	0.8333	0.03333	C	8.034e-21	4.66392e-13	20.0951
Scaffold_1	263597989	A	0.8333	0.03333	T	8.034e-21	4.66392e-13	20.0951
Scaffold_1	263598050	T	0.8333	0.03333	G	8.034e-21	4.66392e-13	20.0951
Scaffold_1	263598127	A	0.8333	0.03333	G	8.034e-21	4.66392e-13	20.0951
Scaffold_1	263598175	A	0.8333	0.03333	G	8.034e-21	4.66392e-13	20.0951
Scaffold_1	263598260	A	0.8333	0.03333	C	8.034e-21	4.66392e-13	20.0951
Scaffold_1	263598261	A	0.8333	0.03333	C	8.034e-21	4.66392e-13	20.0951
Scaffold_1	263598266	A	0.8333	0.03333	T	8.034e-21	4.66392e-13	20.0951
Scaffold_1	263598492	C	0.8333	0.03333	T	8.034e-21	4.66392e-13	20.0951
Scaffold_1	263598543	T	0.8333	0.03333	C	8.034e-21	4.66392e-13	20.0951
Scaffold_1	263598604	G	0.8333	0.03333	A	8.034e-21	4.66392e-13	20.0951
Scaffold_1	263598950	G	0.8333	0.03333	T	8.034e-21	4.66392e-13	20.0951
Scaffold_1	263599007	A	0.8333	0.03333	T	8.034e-21	4.66392e-13	20.0951
Scaffold_1	263599025	G	0.8333	0.03333	A	8.034e-21	4.66392e-13	20.0951
Scaffold_1	263599455	T	0.8214	0.03448	C	1.916e-19	1.11228e-11	18.7176
Scaffold_1	263599519	T	0.8333	0.03333	C	8.034e-21	4.66392e-13	20.0951
Scaffold_1	263619666	A	0.8333	0.03333	G	8.034e-21	4.66392e-13	20.0951
Scaffold_1	263622520	T	0.8667	0.1	C	2.88e-18	1.67191e-10	17.5406
Scaffold_1	263622959	A	0.8333	0.03704	G	1.211e-19	7.03013e-12	18.9169
Scaffold_1	263625754	T	0.8333	0.03333	A	8.034e-21	4.66392e-13	20.0951
Scaffold_1	263650878	T	0.8333	0.03333	G	8.034e-21	4.66392e-13	20.0951
Scaffold_1	263656966	T	0.8333	0.03333	C	8.034e-21	4.66392e-13	20.0951
Scaffold_1	263659386	A	0.8333	0.03333	C	8.034e-21	4.66392e-13	20.0951
Scaffold_1	263659659	T	0.8929	0.03704	C	5.629e-22	3.26776e-14	21.2496
Scaffold_1	263661564	T	0.8571	0.03333	G	1.27e-21	7.37264e-14	20.8962
Scaffold_1	263666001	T	0.8333	0.03333	C	8.034e-21	4.66392e-13	20.0951
Scaffold_1	263678783	T	0.8333	0.03333	C	8.034e-21	4.66392e-13	20.0951
Scaffold_1	263678822	T	0.8333	0.03333	G	8.034e-21	4.66392e-13	20.0951
Scaffold_1	263679293	C	0.8333	0.03333	T	8.034e-21	4.66392e-13	20.0951
Scaffold_1	263685587	T	0.8214	0.03333	C	5.887e-20	3.41754e-12	19.2301
Scaffold_1	263686416	C	0.8333	0.03333	T	8.034e-21	4.66392e-13	20.0951
Scaffold_1	263725392	C	0.8333	0	A	8.212e-24	4.76725e-16	23.0856
Scaffold_1	263745840	A	0.8333	0	G	8.212e-24	4.76725e-16	23.0856
Scaffold_1	263774398	A	0.8333	0	T	1.245e-23	7.22751e-16	22.9048
Scaffold_1	263778810	A	0.8276	0	C	1.656e-23	9.61346e-16	22.7809
Scaffold_1	263825624	A	0.8333	0	C	8.212e-24	4.76725e-16	23.0856
Scaffold_1	263858082	T	0.8333	0	G	8.212e-24	4.76725e-16	23.0856
Scaffold_1	263868275	G	0.8333	0	C	8.212e-24	4.76725e-16	23.0856
Scaffold_1	263868716	T	0.8333	0	A	8.212e-24	4.76725e-16	23.0856
Scaffold_1	263874411	A	0.8333	0	G	8.212e-24	4.76725e-16	23.0856
Scaffold_1	263877506	G	0.8333	0	A	8.212e-24	4.76725e-16	23.0856
Scaffold_1	264116217	C	0.8333	0	G	8.212e-24	4.76725e-16	23.0856
Scaffold_1	264122918	T	0.8333	0	C	8.212e-24	4.76725e-16	23.0856
Scaffold_1	264182057	C	0.8333	0	T	8.212e-24	4.76725e-16	23.0856
Scaffold_1	264216531	A	0.8333	0	T	8.212e-24	4.76725e-16	23.0856
Scaffold_1	264229573	G	0.8333	0	T	8.212e-24	4.76725e-16	23.0856
Scaffold_1	264231390	C	0.8333	0	T	8.212e-24	4.76725e-16	23.0856
Scaffold_1	264237760	C	0.8333	0	A	8.212e-24	4.76725e-16	23.0856
Scaffold_1	264240668	A	0.8333	0	C	8.212e-24	4.76725e-16	23.0856
Scaffold_1	264243037	T	0.8333	0	C	8.212e-24	4.76725e-16	23.0856
Scaffold_1	264248025	C	0.8621	0	A	3.769e-23	2.18799e-15	22.4238
Scaffold_1	264249334	A	0.8214	0	G	6.917e-23	4.01548e-15	22.1601
Scaffold_1	264254778	A	0.8333	0	G	8.212e-24	4.76725e-16	23.0856
Scaffold_1	264254841	C	0.8333	0	A	8.212e-24	4.76725e-16	23.0856
Scaffold_1	264255346	T	0.8333	0	A	8.212e-24	4.76725e-16	23.0856
Scaffold_1	264257168	T	0.8519	0	C	1.578e-23	9.16065e-16	22.8019
Scaffold_1	264257257	T	0.8333	0	A	8.212e-24	4.76725e-16	23.0856
Scaffold_1	264261614	T	0.8333	0	A	8.212e-24	4.76725e-16	23.0856
Scaffold_1	264263903	G	0.8182	0	A	1.588e-20	9.2187e-13	19.7991
Scaffold_1	264273256	A	0.8621	0	T	4.522e-22	2.62512e-14	21.3447
Scaffold_1	264289606	T	0.8448	0	A	2.908e-22	1.68816e-14	21.5364
Scaffold_1	264290931	C	0.8333	0	G	4.099e-21	2.37956e-13	20.3873
Scaffold_1	264291149	C	0.8333	0	T	1.245e-23	7.22751e-16	22.9048
Scaffold_1	264291216	C	0.8333	0	A	8.212e-24	4.76725e-16	23.0856
Scaffold_1	264291289	A	0.8333	0	C	8.212e-24	4.76725e-16	23.0856
Scaffold_1	264291419	A	0.8333	0	C	8.212e-24	4.76725e-16	23.0856
Scaffold_1	264291609	T	0.8333	0	A	8.212e-24	4.76725e-16	23.0856
Scaffold_1	264292503	A	0.8333	0	T	8.212e-24	4.76725e-16	23.0856
Scaffold_1	264293030	G	0.8333	0	T	8.212e-24	4.76725e-16	23.0856
Scaffold_1	264296774	G	0.8333	0	T	8.212e-24	4.76725e-16	23.0856
Scaffold_1	264296819	T	0.8333	0	C	8.212e-24	4.76725e-16	23.0856
Scaffold_1	264296960	T	0.8333	0	A	8.212e-24	4.76725e-16	23.0856
Scaffold_1	264297802	C	0.8621	0	A	1.018e-23	5.90972e-16	22.9923
Scaffold_1	264299907	A	0.7917	0	G	3.094e-20	1.79614e-12	19.5095
Scaffold_1	264300039	G	0.8333	0	C	8.212e-24	4.76725e-16	23.0856
Scaffold_1	264300134	T	0.8333	0	G	8.212e-24	4.76725e-16	23.0856
Scaffold_1	264300274	G	0.8667	0	A	1.221e-22	7.08818e-15	21.9133
Scaffold_1	264300276	T	0.8333	0	G	8.212e-24	4.76725e-16	23.0856
Scaffold_1	264300527	T	0.8333	0	C	8.212e-24	4.76725e-16	23.0856
Scaffold_1	264300627	A	0.8333	0	G	8.212e-24	4.76725e-16	23.0856
Scaffold_1	264300822	T	0.8333	0	C	8.212e-24	4.76725e-16	23.0856
Scaffold_1	264300842	A	0.8333	0	G	8.212e-24	4.76725e-16	23.0856
Scaffold_1	264300862	C	0.8333	0	A	8.212e-24	4.76725e-16	23.0856
Scaffold_1	264301182	A	0.8333	0	C	8.212e-24	4.76725e-16	23.0856
Scaffold_1	264301210	C	0.8333	0	A	8.212e-24	4.76725e-16	23.0856
Scaffold_1	264301230	A	0.8333	0	G	8.212e-24	4.76725e-16	23.0856
Scaffold_1	264301360	A	0.8333	0	T	8.212e-24	4.76725e-16	23.0856
Scaffold_1	264301366	T	0.8333	0	A	8.212e-24	4.76725e-16	23.0856
Scaffold_1	264301382	T	0.8333	0	G	8.212e-24	4.76725e-16	23.0856
Scaffold_1	264301396	A	0.8333	0	T	8.212e-24	4.76725e-16	23.0856
Scaffold_1	264301559	T	0.8333	0	A	1.245e-23	7.22751e-16	22.9048
Scaffold_1	264301631	G	0.8667	0	C	1.53e-25	8.882e-18	24.8153
Scaffold_1	264301645	A	0.8667	0	C	1.53e-25	8.882e-18	24.8153
Scaffold_1	264301746	T	0.8333	0	G	8.212e-24	4.76725e-16	23.0856
Scaffold_1	264301783	A	0.8333	0	G	8.212e-24	4.76725e-16	23.0856
Scaffold_1	264301830	C	0.8333	0	G	8.212e-24	4.76725e-16	23.0856
Scaffold_1	264301980	G	0.8333	0	A	8.212e-24	4.76725e-16	23.0856
Scaffold_1	264302284	G	0.8333	0	A	8.212e-24	4.76725e-16	23.0856
Scaffold_1	264302457	C	0.8333	0	A	8.212e-24	4.76725e-16	23.0856
Scaffold_1	264302464	C	0.8333	0	A	8.212e-24	4.76725e-16	23.0856
Scaffold_1	264302501	A	0.8333	0	G	8.212e-24	4.76725e-16	23.0856
Scaffold_1	264302515	C	0.8333	0	G	1.245e-23	7.22751e-16	22.9048
Scaffold_1	264302593	C	0.8333	0	T	1.245e-23	7.22751e-16	22.9048
Scaffold_1	264303451	T	0.8667	0	G	1.53e-25	8.882e-18	24.8153
Scaffold_1	264303527	G	0.8667	0	A	1.53e-25	8.882e-18	24.8153
Scaffold_1	264303537	A	0.8621	0	T	3.086e-25	1.79149e-17	24.5106
Scaffold_1	264303618	A	0.8095	0	G	8.989e-20	5.21832e-12	19.0463
Scaffold_1	264307343	G	0.8621	0	T	3.769e-23	2.18799e-15	22.4238
Scaffold_1	264307346	T	0.8621	0	A	4.522e-22	2.62512e-14	21.3447
Scaffold_1	264307974	G	0.8667	0	A	1.53e-25	8.882e-18	24.8153
Scaffold_1	264308055	T	0.8333	0	A	1.245e-23	7.22751e-16	22.9048
Scaffold_1	264308325	G	0.8667	0	A	1.53e-25	8.882e-18	24.8153
Scaffold_1	264308326	T	0.8667	0	A	1.53e-25	8.882e-18	24.8153
Scaffold_1	264308592	G	0.8667	0	A	1.53e-25	8.882e-18	24.8153
Scaffold_1	264309417	A	0.8276	0	G	1.656e-23	9.61346e-16	22.7809
Scaffold_1	264309565	A	0.8276	0	T	9.469e-23	5.49697e-15	22.0237
Scaffold_1	264309903	T	0.8333	0	C	8.212e-24	4.76725e-16	23.0856
Scaffold_1	264310029	C	0.8333	0	T	8.212e-24	4.76725e-16	23.0856
Scaffold_1	264310185	T	0.8333	0	C	8.212e-24	4.76725e-16	23.0856
Scaffold_1	264310537	G	0.8333	0	A	8.212e-24	4.76725e-16	23.0856
Scaffold_1	264310579	T	0.8333	0	A	8.212e-24	4.76725e-16	23.0856
Scaffold_1	264310795	A	0.8333	0	G	8.212e-24	4.76725e-16	23.0856
Scaffold_1	264310844	A	0.8333	0	C	8.212e-24	4.76725e-16	23.0856
Scaffold_1	264310858	A	0.8333	0	G	8.212e-24	4.76725e-16	23.0856
Scaffold_1	264310868	T	0.8333	0	C	8.212e-24	4.76725e-16	23.0856
Scaffold_1	264311227	G	0.8621	0	T	4.522e-22	2.62512e-14	21.3447
Scaffold_1	264311735	G	0.8333	0	A	8.212e-24	4.76725e-16	23.0856
Scaffold_1	264311750	A	0.8333	0	T	8.212e-24	4.76725e-16	23.0856
Scaffold_1	264312011	A	0.8667	0	C	1.53e-25	8.882e-18	24.8153
Scaffold_1	264312016	C	0.8667	0	A	1.53e-25	8.882e-18	24.8153
Scaffold_1	264312030	C	0.8667	0	T	1.53e-25	8.882e-18	24.8153
Scaffold_1	264312033	T	0.8333	0	A	8.212e-24	4.76725e-16	23.0856
Scaffold_1	264312113	A	0.8333	0	G	8.212e-24	4.76725e-16	23.0856
Scaffold_1	264312623	A	0.8333	0	G	8.212e-24	4.76725e-16	23.0856
Scaffold_1	264312634	G	0.8667	0	A	1.53e-25	8.882e-18	24.8153
Scaffold_1	264312671	C	0.8333	0	T	8.212e-24	4.76725e-16	23.0856
Scaffold_1	264312844	T	0.8333	0	C	8.212e-24	4.76725e-16	23.0856
Scaffold_1	264312880	G	0.8621	0	A	3.086e-25	1.79149e-17	24.5106
Scaffold_1	264313067	G	0.8333	0	A	8.212e-24	4.76725e-16	23.0856
Scaffold_1	264313288	T	0.8333	0	A	8.212e-24	4.76725e-16	23.0856
Scaffold_1	264313600	G	0.8333	0	A	8.212e-24	4.76725e-16	23.0856
Scaffold_1	264313645	A	0.8333	0	G	8.212e-24	4.76725e-16	23.0856
Scaffold_1	264313650	A	0.8333	0	G	8.212e-24	4.76725e-16	23.0856
Scaffold_1	264313762	C	0.8333	0	T	1.84e-22	1.06816e-14	21.7352
Scaffold_1	264313782	A	0.8333	0	G	1.84e-22	1.06816e-14	21.7352
Scaffold_1	264313800	G	0.8667	0.04	A	3.323e-20	1.92908e-12	19.4785
Scaffold_1	264313962	C	0.8333	0	G	8.212e-24	4.76725e-16	23.0856
Scaffold_1	264314133	A	0.8333	0	G	8.212e-24	4.76725e-16	23.0856
Scaffold_1	264314185	A	0.8333	0	G	8.212e-24	4.76725e-16	23.0856
Scaffold_1	264314678	T	0.8333	0	C	1.245e-23	7.22751e-16	22.9048
Scaffold_1	264314757	C	0.8333	0	A	8.212e-24	4.76725e-16	23.0856
Scaffold_1	264314765	A	0.8333	0	T	8.212e-24	4.76725e-16	23.0856
Scaffold_1	264314982	T	0.8333	0	G	8.212e-24	4.76725e-16	23.0856
Scaffold_1	264315068	T	0.8333	0	G	1.245e-23	7.22751e-16	22.9048
Scaffold_1	264315078	A	0.8621	0	G	4.522e-22	2.62512e-14	21.3447
Scaffold_1	264315091	C	0.8667	0	T	1.53e-25	8.882e-18	24.8153
Scaffold_1	264315262	T	0.8333	0	G	8.212e-24	4.76725e-16	23.0856
Scaffold_1	264315311	C	0.8333	0	T	8.212e-24	4.76725e-16	23.0856
Scaffold_1	264315401	A	0.8621	0	G	3.086e-25	1.79149e-17	24.5106
Scaffold_1	264315461	C	0.8333	0	T	8.212e-24	4.76725e-16	23.0856
Scaffold_1	264315467	T	0.8333	0	C	8.212e-24	4.76725e-16	23.0856
Scaffold_1	264315632	T	0.8333	0	C	8.212e-24	4.76725e-16	23.0856
Scaffold_1	264315658	A	0.8667	0	C	1.221e-22	7.08818e-15	21.9133
Scaffold_1	264315754	C	0.8667	0	T	1.221e-22	7.08818e-15	21.9133
Scaffold_1	264315758	G	0.8667	0	A	1.221e-22	7.08818e-15	21.9133
Scaffold_1	264315779	A	0.8333	0	C	4.099e-21	2.37956e-13	20.3873
Scaffold_1	264315943	C	0.8667	0	A	1.221e-22	7.08818e-15	21.9133
Scaffold_1	264316108	T	0.8333	0	C	8.212e-24	4.76725e-16	23.0856
Scaffold_1	264316210	C	0.8333	0	T	8.212e-24	4.76725e-16	23.0856
Scaffold_1	264316581	G	0.8333	0	A	8.212e-24	4.76725e-16	23.0856
Scaffold_1	264316720	G	0.8333	0	A	1.245e-23	7.22751e-16	22.9048
Scaffold_1	264316933	C	0.8333	0	T	8.212e-24	4.76725e-16	23.0856
Scaffold_1	264316955	T	0.8333	0	A	8.212e-24	4.76725e-16	23.0856
Scaffold_1	264316971	C	0.8333	0	T	8.212e-24	4.76725e-16	23.0856
Scaffold_1	264317624	G	0.8333	0	C	8.212e-24	4.76725e-16	23.0856
Scaffold_1	264317951	C	0.8333	0	G	8.212e-24	4.76725e-16	23.0856
Scaffold_1	264318143	T	0.8333	0	C	8.212e-24	4.76725e-16	23.0856
Scaffold_1	264318255	A	0.8333	0	G	3.678e-22	2.13516e-14	21.4344
Scaffold_1	264318324	C	0.8333	0	T	8.212e-24	4.76725e-16	23.0856
Scaffold_1	264318626	G	0.8333	0	T	8.212e-24	4.76725e-16	23.0856
Scaffold_1	264318680	C	0.8333	0	T	8.212e-24	4.76725e-16	23.0856
Scaffold_1	264318690	C	0.8333	0	A	1.212e-21	7.03594e-14	20.9165
Scaffold_1	264318697	G	0.8333	0	A	1.245e-23	7.22751e-16	22.9048
Scaffold_1	264318768	C	0.8333	0	T	8.212e-24	4.76725e-16	23.0856
Scaffold_1	264318940	G	0.8333	0	T	8.212e-24	4.76725e-16	23.0856
Scaffold_1	264319129	A	0.8333	0	T	8.212e-24	4.76725e-16	23.0856
Scaffold_1	264319306	C	0.8333	0	G	8.212e-24	4.76725e-16	23.0856
Scaffold_1	264319307	T	0.8333	0	C	8.212e-24	4.76725e-16	23.0856
Scaffold_1	264319500	A	0.8333	0	T	8.212e-24	4.76725e-16	23.0856
Scaffold_1	264319561	C	0.8333	0	A	8.212e-24	4.76725e-16	23.0856
Scaffold_1	264319602	C	0.8333	0	T	8.212e-24	4.76725e-16	23.0856
Scaffold_1	264319891	C	0.8333	0	G	8.212e-24	4.76725e-16	23.0856
Scaffold_1	264319940	A	0.8333	0	G	8.212e-24	4.76725e-16	23.0856
Scaffold_1	264319983	T	0.8333	0	C	8.212e-24	4.76725e-16	23.0856
Scaffold_1	264320038	G	0.8333	0	A	8.212e-24	4.76725e-16	23.0856
Scaffold_1	264320060	C	0.8333	0	T	8.212e-24	4.76725e-16	23.0856
Scaffold_1	264320129	G	0.8333	0	A	8.212e-24	4.76725e-16	23.0856
Scaffold_1	264320212	C	0.8333	0	T	8.212e-24	4.76725e-16	23.0856
Scaffold_1	264320216	C	0.8333	0	T	8.212e-24	4.76725e-16	23.0856
Scaffold_1	264320603	C	0.8333	0	T	8.212e-24	4.76725e-16	23.0856
Scaffold_1	264320669	T	0.8333	0	C	8.212e-24	4.76725e-16	23.0856
Scaffold_1	264320776	T	0.8333	0	C	8.212e-24	4.76725e-16	23.0856
Scaffold_1	264320849	T	0.8333	0	A	8.212e-24	4.76725e-16	23.0856
Scaffold_1	264320850	C	0.8333	0	T	8.212e-24	4.76725e-16	23.0856
Scaffold_1	264321127	G	0.8333	0	A	8.212e-24	4.76725e-16	23.0856
Scaffold_1	264321153	A	0.8333	0	C	8.212e-24	4.76725e-16	23.0856
Scaffold_1	264321363	C	0.8333	0	T	8.212e-24	4.76725e-16	23.0856
Scaffold_1	264321387	T	0.8333	0	C	8.212e-24	4.76725e-16	23.0856
Scaffold_1	264321487	C	0.8333	0	G	8.212e-24	4.76725e-16	23.0856
Scaffold_1	264321531	A	0.8333	0	G	8.212e-24	4.76725e-16	23.0856
Scaffold_1	264321902	T	0.8333	0	C	1.245e-23	7.22751e-16	22.9048
Scaffold_1	264322180	T	0.8333	0	G	8.212e-24	4.76725e-16	23.0856
Scaffold_1	264322226	A	0.8333	0	G	8.212e-24	4.76725e-16	23.0856
Scaffold_1	264322292	T	0.8333	0	C	8.212e-24	4.76725e-16	23.0856
Scaffold_1	264322341	C	0.8667	0	T	1.221e-22	7.08818e-15	21.9133
Scaffold_1	264322364	G	0.8621	0	A	3.086e-25	1.79149e-17	24.5106
Scaffold_1	264322458	A	0.8333	0	G	8.212e-24	4.76725e-16	23.0856
Scaffold_1	264322476	G	0.8333	0	T	8.212e-24	4.76725e-16	23.0856
Scaffold_1	264322495	C	0.8333	0	A	8.212e-24	4.76725e-16	23.0856
Scaffold_1	264322580	T	0.8333	0	A	8.212e-24	4.76725e-16	23.0856
Scaffold_1	264322640	G	0.8333	0	A	8.212e-24	4.76725e-16	23.0856
Scaffold_1	264322721	G	0.8333	0	T	8.212e-24	4.76725e-16	23.0856
Scaffold_1	264322897	C	0.8333	0	G	1.245e-23	7.22751e-16	22.9048
Scaffold_1	264322908	T	0.8276	0	G	1.656e-23	9.61346e-16	22.7809
Scaffold_1	264323019	A	0.8333	0	G	8.212e-24	4.76725e-16	23.0856
Scaffold_1	264323023	G	0.8333	0	C	8.212e-24	4.76725e-16	23.0856
Scaffold_1	264323116	A	0.8333	0	G	8.212e-24	4.76725e-16	23.0856
Scaffold_1	264323203	T	0.8333	0	C	8.212e-24	4.76725e-16	23.0856
Scaffold_1	264323257	A	0.8333	0	G	8.212e-24	4.76725e-16	23.0856
Scaffold_1	264324080	G	0.8333	0	A	8.212e-24	4.76725e-16	23.0856
Scaffold_1	264324351	C	0.8333	0	T	8.212e-24	4.76725e-16	23.0856
Scaffold_1	264324388	G	0.8333	0	C	8.212e-24	4.76725e-16	23.0856
Scaffold_1	264324647	A	0.8333	0	G	1.245e-23	7.22751e-16	22.9048
Scaffold_1	264324668	G	0.8333	0	A	8.212e-24	4.76725e-16	23.0856
Scaffold_1	264325135	A	0.8333	0	C	8.212e-24	4.76725e-16	23.0856
Scaffold_1	264325668	C	0.8333	0	A	8.212e-24	4.76725e-16	23.0856
Scaffold_1	264326173	C	0.8333	0	T	1.245e-23	7.22751e-16	22.9048
Scaffold_1	264328801	T	0.8333	0	C	8.212e-24	4.76725e-16	23.0856
Scaffold_1	264329731	A	0.8333	0	C	8.212e-24	4.76725e-16	23.0856
Scaffold_1	264330401	T	0.8276	0	A	9.469e-23	5.49697e-15	22.0237
Scaffold_1	264330412	G	0.8276	0	A	9.469e-23	5.49697e-15	22.0237
Scaffold_1	264330501	T	0.8333	0	A	2.405e-20	1.39616e-12	19.6189
Scaffold_1	264337053	G	0.8333	0	T	8.212e-24	4.76725e-16	23.0856
Scaffold_1	264343022	C	0.8333	0	G	8.212e-24	4.76725e-16	23.0856
Scaffold_1	264343023	T	0.8333	0	C	8.212e-24	4.76725e-16	23.0856
Scaffold_1	264470360	T	0.8333	0	C	8.212e-24	4.76725e-16	23.0856
Scaffold_1	264478177	G	0.8333	0	C	8.212e-24	4.76725e-16	23.0856
Scaffold_1	264765747	C	0.8333	0	T	8.212e-24	4.76725e-16	23.0856
Scaffold_1	264785958	G	0.8621	0	A	2.957e-24	1.71661e-16	23.5291
Scaffold_1	264786502	T	0.8333	0	C	8.212e-24	4.76725e-16	23.0856
Scaffold_1	265062888	T	0.8333	0	A	8.212e-24	4.76725e-16	23.0856
Scaffold_1	265554717	A	0.8333	0	G	8.212e-24	4.76725e-16	23.0856
Scaffold_1	265571468	A	0.8333	0	G	8.212e-24	4.76725e-16	23.0856
Scaffold_1	265721976	C	0.8333	0	G	8.212e-24	4.76725e-16	23.0856
Scaffold_1	265742071	T	0.8	0	C	3.18e-22	1.84606e-14	21.4976
Scaffold_1	265768521	A	0.8	0	C	3.18e-22	1.84606e-14	21.4976
Scaffold_1	265800607	G	0.8571	0	C	4.522e-22	2.62512e-14	21.3447
Scaffold_1	266080347	G	0.8148	0	C	6.301e-20	3.65787e-12	19.2006
Scaffold_1	269564820	C	0.7333	0	A	2.242e-19	1.30153e-11	18.6494
Scaffold_1	270641725	C	0.7333	0	T	2.242e-19	1.30153e-11	18.6494
Scaffold_1	271444471	T	0.7333	0	C	2.242e-19	1.30153e-11	18.6494
Scaffold_1	272264896	C	0.9667	0.03333	A	6.493e-29	3.76933e-21	28.1876
Scaffold_1	272330779	G	0.8966	0.03571	A	4.773e-23	2.77084e-15	22.3212
Scaffold_1	272680694	T	0.03333	0.9333	G	1.913e-26	1.11054e-18	25.7183
Scaffold_1	272886458	T	0.03333	0.9333	C	1.913e-26	1.11054e-18	25.7183
Scaffold_1	272909622	A	0.9	0.06667	C	5.441e-22	3.15862e-14	21.2643
Scaffold_1	272925622	T	0.9	0.06667	G	5.441e-22	3.15862e-14	21.2643
Scaffold_1	272931519	C	0.03333	0.9333	A	1.913e-26	1.11054e-18	25.7183
Scaffold_1	272935175	A	0.8929	0.07143	G	6.613e-20	3.839e-12	19.1796
Scaffold_1	272940612	T	0.03333	0.9333	C	1.913e-26	1.11054e-18	25.7183
Scaffold_1	272947223	T	0.9	0.06667	G	5.441e-22	3.15862e-14	21.2643
Scaffold_1	272952058	A	0.9	0.06667	C	5.441e-22	3.15862e-14	21.2643
Scaffold_1	272959857	T	0.9	0.06667	A	5.441e-22	3.15862e-14	21.2643
Scaffold_1	272961110	G	0.9	0.06667	T	5.441e-22	3.15862e-14	21.2643
Scaffold_1	272963601	T	0.03448	0.9333	C	3.386e-26	1.96565e-18	25.4703
Scaffold_1	272970636	G	0.03333	0.9333	T	1.913e-26	1.11054e-18	25.7183
Scaffold_1	272974929	T	0.03333	0.9333	C	1.913e-26	1.11054e-18	25.7183
Scaffold_1	272974947	G	0.03333	0.9333	A	1.913e-26	1.11054e-18	25.7183
Scaffold_1	272978302	A	0.03448	0.9333	G	3.386e-26	1.96565e-18	25.4703
Scaffold_1	273002934	A	0.9	0.06667	G	5.441e-22	3.15862e-14	21.2643
Scaffold_1	273008290	C	0.9	0.06667	T	5.441e-22	3.15862e-14	21.2643
Scaffold_1	273010487	G	0.03448	0.931	T	2.452e-25	1.42344e-17	24.6105
Scaffold_1	273018064	C	0.9286	0.06667	G	4.489e-23	2.60597e-15	22.3479
Scaffold_1	273018120	A	0.9286	0.06667	T	4.489e-23	2.60597e-15	22.3479
Scaffold_1	273018173	C	0.03448	0.9333	T	3.386e-26	1.96565e-18	25.4703
Scaffold_1	273018176	A	0.03448	0.9333	C	3.386e-26	1.96565e-18	25.4703
Scaffold_1	273018208	T	0.03448	0.9333	C	3.386e-26	1.96565e-18	25.4703
Scaffold_1	273018237	A	0.9524	0.03448	G	5.045e-23	2.92874e-15	22.2971
Scaffold_1	273018243	T	0.9524	0.03448	C	5.045e-23	2.92874e-15	22.2971
Scaffold_1	273018244	C	0.9524	0.03448	A	5.045e-23	2.92874e-15	22.2971
Scaffold_1	273018257	A	0.9048	0.03448	G	1.351e-20	7.84286e-13	19.8693
Scaffold_1	273018276	C	0.9286	0	T	1.081e-19	6.27545e-12	18.9662
Scaffold_1	273018575	G	0.931	0.06667	C	1.575e-23	9.14323e-16	22.8027
Scaffold_1	273018580	T	0.9286	0.06667	C	4.489e-23	2.60597e-15	22.3479
Scaffold_1	273018598	T	0.9643	0.06667	C	2.452e-25	1.42344e-17	24.6105
Scaffold_1	273018629	T	0.9286	0.06667	C	4.489e-23	2.60597e-15	22.3479
Scaffold_1	273018633	A	0.9286	0.06667	G	4.489e-23	2.60597e-15	22.3479
Scaffold_1	273018661	A	0.03448	0.9333	T	3.386e-26	1.96565e-18	25.4703
Scaffold_1	273018665	A	0.931	0.06667	G	1.575e-23	9.14323e-16	22.8027
Scaffold_1	273018675	A	0.9333	0.06667	C	4.947e-24	2.87185e-16	23.3057
Scaffold_1	273018708	C	0.931	0.06667	T	1.575e-23	9.14323e-16	22.8027
Scaffold_1	273018729	A	0.931	0.06667	C	1.575e-23	9.14323e-16	22.8027
Scaffold_1	273018772	G	0.03448	0.9333	C	3.386e-26	1.96565e-18	25.4703
Scaffold_1	273018813	C	0.9286	0.06667	T	4.489e-23	2.60597e-15	22.3479
Scaffold_1	273018820	G	0.9643	0.06667	T	2.452e-25	1.42344e-17	24.6105
Scaffold_1	273018823	C	0.9643	0.06667	G	2.452e-25	1.42344e-17	24.6105
Scaffold_1	273018829	A	0.9643	0.06667	T	2.452e-25	1.42344e-17	24.6105
Scaffold_1	273018830	C	0.9643	0.06667	A	2.452e-25	1.42344e-17	24.6105
Scaffold_1	273018852	A	0.9286	0.06667	G	4.489e-23	2.60597e-15	22.3479
Scaffold_1	273018855	C	0.9643	0.06667	A	2.452e-25	1.42344e-17	24.6105
Scaffold_1	273018862	G	0.9643	0.06667	A	2.452e-25	1.42344e-17	24.6105
Scaffold_1	273018877	C	0.03448	0.9333	T	3.386e-26	1.96565e-18	25.4703
Scaffold_1	273018936	T	0.9643	0.06667	G	2.452e-25	1.42344e-17	24.6105
Scaffold_1	273018945	A	0.9286	0.06667	G	4.489e-23	2.60597e-15	22.3479
Scaffold_1	273018952	G	0.931	0.06667	A	1.575e-23	9.14323e-16	22.8027
Scaffold_1	273018972	C	0.931	0.06667	A	1.575e-23	9.14323e-16	22.8027
Scaffold_1	273019023	G	0.96	0.06667	A	7.151e-24	4.15132e-16	23.1456
Scaffold_1	273019024	A	0.96	0.06667	G	7.151e-24	4.15132e-16	23.1456
Scaffold_1	273019029	G	0.9643	0.06667	T	2.452e-25	1.42344e-17	24.6105
Scaffold_1	273019058	G	0.96	0.06667	A	7.151e-24	4.15132e-16	23.1456
Scaffold_1	273019061	T	0.92	0.06667	G	3.002e-21	1.74273e-13	20.5226
Scaffold_1	273019065	T	0.9615	0.06667	C	1.919e-24	1.11402e-16	23.7169
Scaffold_1	273019119	C	0.9474	0	T	5.653e-24	3.2817e-16	23.2477
Scaffold_1	273019152	T	0.9444	0	C	3.515e-23	2.04054e-15	22.4541
Scaffold_1	273020155	T	0.913	0.06667	G	3.199e-20	1.85709e-12	19.495
Scaffold_1	273020156	A	0.913	0.06667	T	3.199e-20	1.85709e-12	19.495
Scaffold_1	273020160	G	0.9583	0.06667	C	2.977e-23	1.72822e-15	22.5262
Scaffold_1	273020192	T	0.9286	0.06667	C	4.489e-23	2.60597e-15	22.3479
Scaffold_1	273020199	T	0.931	0.06667	C	1.575e-23	9.14323e-16	22.8027
Scaffold_1	273020206	A	0.03448	0.9333	G	3.386e-26	1.96565e-18	25.4703
Scaffold_1	273020244	C	0.963	0.06667	T	6.538e-25	3.79546e-17	24.1846
Scaffold_1	273020358	T	0.03448	0.9333	A	3.386e-26	1.96565e-18	25.4703
Scaffold_1	273020469	C	0.9333	0.06667	T	4.947e-24	2.87185e-16	23.3057
Scaffold_1	273020489	G	0.03333	0.9333	A	1.913e-26	1.11054e-18	25.7183
Scaffold_1	273020492	G	0.03333	0.9333	T	1.913e-26	1.11054e-18	25.7183
Scaffold_1	273020510	G	0.9333	0.06667	A	4.947e-24	2.87185e-16	23.3057
Scaffold_1	273020518	T	0.9333	0.06667	C	4.947e-24	2.87185e-16	23.3057
Scaffold_1	273020531	C	0.03333	0.9333	T	1.913e-26	1.11054e-18	25.7183
Scaffold_1	273020536	A	0.03333	0.9333	G	1.913e-26	1.11054e-18	25.7183
Scaffold_1	273020572	T	0.03333	0.9333	A	1.913e-26	1.11054e-18	25.7183
Scaffold_1	273020576	G	0.9333	0.06667	C	4.947e-24	2.87185e-16	23.3057
Scaffold_1	273020590	T	0.9333	0.06667	C	4.947e-24	2.87185e-16	23.3057
Scaffold_1	273020593	A	0.03333	0.9333	G	1.913e-26	1.11054e-18	25.7183
Scaffold_1	273020620	A	0.03333	0.9333	G	1.913e-26	1.11054e-18	25.7183
Scaffold_1	273020629	A	0.9333	0.06667	G	4.947e-24	2.87185e-16	23.3057
Scaffold_1	273020650	T	0.03333	0.9333	C	1.913e-26	1.11054e-18	25.7183
Scaffold_1	273020693	A	0.9333	0.06667	G	4.947e-24	2.87185e-16	23.3057
Scaffold_1	273020704	C	0.9333	0.06667	T	4.947e-24	2.87185e-16	23.3057
Scaffold_1	273020705	T	0.03333	0.9333	C	1.913e-26	1.11054e-18	25.7183
Scaffold_1	273020751	A	0.03333	0.9333	G	1.913e-26	1.11054e-18	25.7183
Scaffold_1	273020760	C	0.9333	0.06667	T	4.947e-24	2.87185e-16	23.3057
Scaffold_1	273020763	A	0.03333	0.9333	G	1.913e-26	1.11054e-18	25.7183
Scaffold_1	273020773	T	0.9333	0.06667	G	4.947e-24	2.87185e-16	23.3057
Scaffold_1	273020780	C	0.9333	0.06667	A	4.947e-24	2.87185e-16	23.3057
Scaffold_1	273020832	A	0.9333	0.06667	T	4.947e-24	2.87185e-16	23.3057
Scaffold_1	273020926	A	0.9333	0.06667	T	4.947e-24	2.87185e-16	23.3057
Scaffold_1	273020963	A	0.9643	0.06667	T	2.452e-25	1.42344e-17	24.6105
Scaffold_1	273020972	C	0.03448	0.9333	T	3.386e-26	1.96565e-18	25.4703
Scaffold_1	273020977	T	0.03448	0.9333	C	3.386e-26	1.96565e-18	25.4703
Scaffold_1	273020991	T	0.9333	0.06667	C	4.947e-24	2.87185e-16	23.3057
Scaffold_1	273021184	A	0.9333	0.03448	T	2.423e-18	1.40661e-10	17.6156
Scaffold_1	273021223	T	0.9231	0.06667	C	4.6e-22	2.6704e-14	21.3372
Scaffold_1	273021234	G	0.9259	0.06667	C	1.329e-22	7.71515e-15	21.8765
Scaffold_1	273021255	C	0.9333	0.06667	A	4.947e-24	2.87185e-16	23.3057
Scaffold_1	273021274	T	0.03333	0.9333	C	1.913e-26	1.11054e-18	25.7183
Scaffold_1	273021462	T	0.9333	0.06667	C	4.947e-24	2.87185e-16	23.3057
Scaffold_1	273021508	A	0.9333	0.06667	G	4.947e-24	2.87185e-16	23.3057
Scaffold_1	273021519	T	0.03333	0.9333	G	1.913e-26	1.11054e-18	25.7183
Scaffold_1	273021571	G	0.03333	0.9333	T	1.913e-26	1.11054e-18	25.7183
Scaffold_1	273021588	C	0.03333	0.9333	A	1.913e-26	1.11054e-18	25.7183
Scaffold_1	273021610	G	0.9333	0.06667	C	4.947e-24	2.87185e-16	23.3057
Scaffold_1	273021619	T	0.9333	0.06667	G	4.947e-24	2.87185e-16	23.3057
Scaffold_1	273021637	T	0.03333	0.9333	C	1.913e-26	1.11054e-18	25.7183
Scaffold_1	273021775	C	0.03333	0.9333	G	1.913e-26	1.11054e-18	25.7183
Scaffold_1	273021821	T	0.9333	0.06667	G	4.947e-24	2.87185e-16	23.3057
Scaffold_1	273021850	A	0.03448	0.9333	G	3.386e-26	1.96565e-18	25.4703
Scaffold_1	273021852	T	0.9	0.06667	A	5.441e-22	3.15862e-14	21.2643
Scaffold_1	273021853	A	0.9333	0.06667	T	4.947e-24	2.87185e-16	23.3057
Scaffold_1	273021864	G	0.03448	0.9333	T	3.386e-26	1.96565e-18	25.4703
Scaffold_1	273021884	A	0.03333	0.9333	G	1.913e-26	1.11054e-18	25.7183
Scaffold_1	273021900	C	0.03448	0.9333	A	3.386e-26	1.96565e-18	25.4703
Scaffold_1	273021954	T	0.03333	0.9333	C	1.913e-26	1.11054e-18	25.7183
Scaffold_1	273022018	A	0.03333	0.9333	G	1.913e-26	1.11054e-18	25.7183
Scaffold_1	273022145	A	0.03333	0.9333	T	1.913e-26	1.11054e-18	25.7183
Scaffold_1	273022165	A	0.03333	0.9333	G	1.913e-26	1.11054e-18	25.7183
Scaffold_1	273022176	G	0.03333	0.9333	T	1.913e-26	1.11054e-18	25.7183
Scaffold_1	273022187	A	0.03333	0.9333	C	1.913e-26	1.11054e-18	25.7183
Scaffold_1	273022289	A	0.03333	0.9333	G	1.913e-26	1.11054e-18	25.7183
Scaffold_1	273022322	T	0.03333	0.9333	C	1.913e-26	1.11054e-18	25.7183
Scaffold_1	273022787	G	0.9	0.06667	C	5.441e-22	3.15862e-14	21.2643
Scaffold_1	273023028	G	0.03333	0.9333	C	1.913e-26	1.11054e-18	25.7183
Scaffold_1	273030812	C	0.03333	0.9333	T	1.913e-26	1.11054e-18	25.7183
Scaffold_1	273031819	A	0.03333	0.9333	T	1.913e-26	1.11054e-18	25.7183
Scaffold_1	273032449	A	0.03333	0.9333	G	1.913e-26	1.11054e-18	25.7183
Scaffold_1	273034299	C	0.03448	0.9333	T	3.386e-26	1.96565e-18	25.4703
Scaffold_1	273037751	T	0.9333	0.06667	C	4.947e-24	2.87185e-16	23.3057
Scaffold_1	273037771	C	0.9333	0.06667	A	4.947e-24	2.87185e-16	23.3057
Scaffold_1	273037993	C	0.9333	0.06667	T	4.947e-24	2.87185e-16	23.3057
Scaffold_1	273038006	A	0.9333	0.06667	C	4.947e-24	2.87185e-16	23.3057
Scaffold_1	273038095	A	0.9333	0.06667	G	4.947e-24	2.87185e-16	23.3057
Scaffold_1	273038113	T	0.9333	0.06667	A	4.947e-24	2.87185e-16	23.3057
Scaffold_1	273038116	G	0.9333	0.06667	A	4.947e-24	2.87185e-16	23.3057
Scaffold_1	273038150	G	0.931	0.06667	A	1.575e-23	9.14323e-16	22.8027
Scaffold_1	273038166	C	0.931	0.06667	T	1.575e-23	9.14323e-16	22.8027
Scaffold_1	273038171	T	0.9333	0.06667	C	4.947e-24	2.87185e-16	23.3057
Scaffold_1	273038203	C	0.9333	0.06667	T	4.947e-24	2.87185e-16	23.3057
Scaffold_1	273038205	G	0.9333	0.06667	A	4.947e-24	2.87185e-16	23.3057
Scaffold_1	273038211	A	0.9333	0.06667	T	4.947e-24	2.87185e-16	23.3057
Scaffold_1	273038276	A	0.9333	0.06667	C	4.947e-24	2.87185e-16	23.3057
Scaffold_1	273038379	T	0.9333	0.06667	A	4.947e-24	2.87185e-16	23.3057
Scaffold_1	273038398	A	0.9333	0.06667	T	4.947e-24	2.87185e-16	23.3057
Scaffold_1	273038419	A	0.9333	0.06667	T	4.947e-24	2.87185e-16	23.3057
Scaffold_1	273038451	C	0.9333	0.06667	A	4.947e-24	2.87185e-16	23.3057
Scaffold_1	273038481	A	0.9333	0.06667	G	4.947e-24	2.87185e-16	23.3057
Scaffold_1	273038517	T	0.03333	0.9333	A	1.913e-26	1.11054e-18	25.7183
Scaffold_1	273038519	T	0.9333	0.06667	G	4.947e-24	2.87185e-16	23.3057
Scaffold_1	273038531	A	0.9333	0.06667	G	4.947e-24	2.87185e-16	23.3057
Scaffold_1	273038541	A	0.9333	0.06667	T	4.947e-24	2.87185e-16	23.3057
Scaffold_1	273038568	A	0.06667	0.931	G	1.575e-23	9.14323e-16	22.8027
Scaffold_1	273038624	A	0.9333	0.06667	T	4.947e-24	2.87185e-16	23.3057
Scaffold_1	273038639	C	0.9333	0.06667	A	4.947e-24	2.87185e-16	23.3057
Scaffold_1	273038723	T	0.9333	0.06667	A	4.947e-24	2.87185e-16	23.3057
Scaffold_1	273038772	C	0.9333	0.06667	G	4.947e-24	2.87185e-16	23.3057
Scaffold_1	273038861	C	0.9333	0.06667	A	4.947e-24	2.87185e-16	23.3057
Scaffold_1	273038914	C	0.9333	0.06667	A	4.947e-24	2.87185e-16	23.3057
Scaffold_1	273038922	G	0.9333	0.06667	A	4.947e-24	2.87185e-16	23.3057
Scaffold_1	273038963	C	0.9333	0.06667	T	4.947e-24	2.87185e-16	23.3057
Scaffold_1	273038977	T	0.9333	0.06667	A	4.947e-24	2.87185e-16	23.3057
Scaffold_1	273038997	A	0.9333	0.06667	C	4.947e-24	2.87185e-16	23.3057
Scaffold_1	273039013	G	0.03333	0.9333	A	1.913e-26	1.11054e-18	25.7183
Scaffold_1	273039018	A	0.9333	0.06667	C	4.947e-24	2.87185e-16	23.3057
Scaffold_1	273039032	T	0.9333	0.06667	C	4.947e-24	2.87185e-16	23.3057
Scaffold_1	273039042	A	0.9333	0.06667	T	4.947e-24	2.87185e-16	23.3057
Scaffold_1	273039066	A	0.9333	0.06667	T	4.947e-24	2.87185e-16	23.3057
Scaffold_1	273039089	T	0.9333	0.06667	C	4.947e-24	2.87185e-16	23.3057
Scaffold_1	273039090	T	0.9333	0.06667	G	4.947e-24	2.87185e-16	23.3057
Scaffold_1	273039138	T	0.931	0.06667	C	1.575e-23	9.14323e-16	22.8027
Scaffold_1	273039146	A	0.931	0.06667	C	1.575e-23	9.14323e-16	22.8027
Scaffold_1	273039150	T	0.931	0.06667	C	1.575e-23	9.14323e-16	22.8027
Scaffold_1	273039156	A	0.03571	0.931	T	4.321e-25	2.50844e-17	24.3644
Scaffold_1	273039196	C	0.03448	0.931	T	2.452e-25	1.42344e-17	24.6105
Scaffold_1	273039208	C	0.931	0.06897	T	5.893e-23	3.42102e-15	22.2297
Scaffold_1	273039214	C	0.931	0.06897	A	5.893e-23	3.42102e-15	22.2297
Scaffold_1	273039231	G	0.9333	0.06667	T	4.947e-24	2.87185e-16	23.3057
Scaffold_1	273039232	T	0.9333	0.06667	A	4.947e-24	2.87185e-16	23.3057
Scaffold_1	273039337	T	0.9333	0.06667	C	4.947e-24	2.87185e-16	23.3057
Scaffold_1	273039351	A	0.9333	0.06667	G	4.947e-24	2.87185e-16	23.3057
Scaffold_1	273039397	T	0.06667	0.931	C	1.575e-23	9.14323e-16	22.8027
Scaffold_1	273039473	G	0.9259	0.06667	A	1.329e-22	7.71515e-15	21.8765
Scaffold_1	273039505	C	0.9286	0.06667	T	4.489e-23	2.60597e-15	22.3479
Scaffold_1	273039570	T	0.9333	0.06667	C	4.947e-24	2.87185e-16	23.3057
Scaffold_1	273039575	T	0.9333	0.06667	A	4.947e-24	2.87185e-16	23.3057
Scaffold_1	273039595	C	0.9333	0.06667	T	4.947e-24	2.87185e-16	23.3057
Scaffold_1	273039596	C	0.9333	0.06667	T	4.947e-24	2.87185e-16	23.3057
Scaffold_1	273039652	A	0.03333	0.9333	C	1.913e-26	1.11054e-18	25.7183
Scaffold_1	273039654	T	0.03333	0.9333	C	1.913e-26	1.11054e-18	25.7183
Scaffold_1	273039676	T	0.03333	0.9333	G	1.913e-26	1.11054e-18	25.7183
Scaffold_1	273039738	T	0.9333	0.06667	C	4.947e-24	2.87185e-16	23.3057
Scaffold_1	273039739	G	0.9333	0.06667	A	4.947e-24	2.87185e-16	23.3057
Scaffold_1	273039742	G	0.9333	0.06667	A	4.947e-24	2.87185e-16	23.3057
Scaffold_1	273039748	C	0.03333	0.9333	T	1.913e-26	1.11054e-18	25.7183
Scaffold_1	273039765	C	0.9333	0.06667	A	4.947e-24	2.87185e-16	23.3057
Scaffold_1	273039809	T	0.9333	0.06667	G	4.947e-24	2.87185e-16	23.3057
Scaffold_1	273039823	T	0.03333	0.9333	C	1.913e-26	1.11054e-18	25.7183
Scaffold_1	273039857	T	0.03333	0.9333	A	1.913e-26	1.11054e-18	25.7183
Scaffold_1	273039867	C	0.9333	0.06667	T	4.947e-24	2.87185e-16	23.3057
Scaffold_1	273039872	T	0.03333	0.9333	A	1.913e-26	1.11054e-18	25.7183
Scaffold_1	273039886	T	0.03333	0.9333	A	1.913e-26	1.11054e-18	25.7183
Scaffold_1	273039896	A	0.03333	0.9333	T	1.913e-26	1.11054e-18	25.7183
Scaffold_1	273039898	C	0.03333	0.9333	G	1.913e-26	1.11054e-18	25.7183
Scaffold_1	273039908	G	0.03333	0.9333	A	1.913e-26	1.11054e-18	25.7183
Scaffold_1	273039921	A	0.03448	0.9333	G	3.386e-26	1.96565e-18	25.4703
Scaffold_1	273039959	C	0.9333	0.06667	T	4.947e-24	2.87185e-16	23.3057
Scaffold_1	273039976	G	0.9333	0.06667	A	4.947e-24	2.87185e-16	23.3057
Scaffold_1	273039989	C	0.9333	0.06667	T	4.947e-24	2.87185e-16	23.3057
Scaffold_1	273040118	T	0.03333	0.9333	G	1.913e-26	1.11054e-18	25.7183
Scaffold_1	273040121	G	0.03333	0.9333	A	1.913e-26	1.11054e-18	25.7183
Scaffold_1	273040180	A	0.9333	0.06667	C	4.947e-24	2.87185e-16	23.3057
Scaffold_1	273040252	C	0.9333	0.06667	A	4.947e-24	2.87185e-16	23.3057
Scaffold_1	273040274	G	0.03333	0.9333	A	1.913e-26	1.11054e-18	25.7183
Scaffold_1	273040282	T	0.9333	0.06667	G	4.947e-24	2.87185e-16	23.3057
Scaffold_1	273040294	C	0.03333	0.9333	T	1.913e-26	1.11054e-18	25.7183
Scaffold_1	273040309	G	0.9333	0.06667	A	4.947e-24	2.87185e-16	23.3057
Scaffold_1	273040343	A	0.9333	0.06667	G	4.947e-24	2.87185e-16	23.3057
Scaffold_1	273040414	G	0.9333	0.06667	A	4.947e-24	2.87185e-16	23.3057
Scaffold_1	273040431	T	0.03333	0.9333	C	1.913e-26	1.11054e-18	25.7183
Scaffold_1	273040512	A	0.03333	0.9333	G	1.913e-26	1.11054e-18	25.7183
Scaffold_1	273040588	G	0.9333	0.06667	A	4.947e-24	2.87185e-16	23.3057
Scaffold_1	273040615	A	0.03333	0.9333	C	1.913e-26	1.11054e-18	25.7183
Scaffold_1	273040977	C	0.03333	0.9333	T	1.913e-26	1.11054e-18	25.7183
Scaffold_1	273041037	G	0.03448	0.9333	A	3.386e-26	1.96565e-18	25.4703
Scaffold_1	273041171	G	0.9333	0.06667	T	4.947e-24	2.87185e-16	23.3057
Scaffold_1	273041301	T	0.9333	0.06667	G	4.947e-24	2.87185e-16	23.3057
Scaffold_1	273041309	T	0.9333	0.06667	C	4.947e-24	2.87185e-16	23.3057
Scaffold_1	273041344	T	0.9333	0.06667	C	4.947e-24	2.87185e-16	23.3057
Scaffold_1	273041391	A	0.03333	0.9333	C	1.913e-26	1.11054e-18	25.7183
Scaffold_1	273041604	T	0.9333	0.06667	C	4.947e-24	2.87185e-16	23.3057
Scaffold_1	273041607	A	0.9333	0.06667	C	4.947e-24	2.87185e-16	23.3057
Scaffold_1	273041609	C	0.9333	0.06667	A	4.947e-24	2.87185e-16	23.3057
Scaffold_1	273041615	A	0.9333	0.06667	G	4.947e-24	2.87185e-16	23.3057
Scaffold_1	273041623	C	0.9333	0.06667	A	4.947e-24	2.87185e-16	23.3057
Scaffold_1	273041624	A	0.9333	0.06667	C	4.947e-24	2.87185e-16	23.3057
Scaffold_1	273041641	C	0.9333	0.06667	A	4.947e-24	2.87185e-16	23.3057
Scaffold_1	273041657	G	0.9333	0.06667	T	4.947e-24	2.87185e-16	23.3057
Scaffold_1	273041690	A	0.9333	0.06667	T	4.947e-24	2.87185e-16	23.3057
Scaffold_1	273041692	G	0.9333	0.06667	A	4.947e-24	2.87185e-16	23.3057
Scaffold_1	273041703	C	0.9333	0.06667	T	4.947e-24	2.87185e-16	23.3057
Scaffold_1	273041705	T	0.9333	0.06667	G	4.947e-24	2.87185e-16	23.3057
Scaffold_1	273041764	C	0.9231	0.06667	G	4.6e-22	2.6704e-14	21.3372
Scaffold_1	273041774	C	0.931	0.06667	T	1.575e-23	9.14323e-16	22.8027
Scaffold_1	273041782	T	0.931	0.06667	A	1.575e-23	9.14323e-16	22.8027
Scaffold_1	273041791	C	0.931	0.06667	A	1.575e-23	9.14323e-16	22.8027
Scaffold_1	273041793	A	0.931	0.06667	G	1.575e-23	9.14323e-16	22.8027
Scaffold_1	273041827	C	0.9333	0.06667	T	4.947e-24	2.87185e-16	23.3057
Scaffold_1	273041832	C	0.9333	0.06667	A	4.947e-24	2.87185e-16	23.3057
Scaffold_1	273041835	T	0.9333	0.06667	C	4.947e-24	2.87185e-16	23.3057
Scaffold_1	273041841	T	0.9333	0.06667	C	4.947e-24	2.87185e-16	23.3057
Scaffold_1	273041872	T	0.9333	0.06667	C	4.947e-24	2.87185e-16	23.3057
Scaffold_1	273041880	A	0.9333	0.06667	G	4.947e-24	2.87185e-16	23.3057
Scaffold_1	273041911	T	0.9333	0.06667	A	4.947e-24	2.87185e-16	23.3057
Scaffold_1	273041912	A	0.9333	0.06667	C	4.947e-24	2.87185e-16	23.3057
Scaffold_1	273041915	C	0.9333	0.06667	T	4.947e-24	2.87185e-16	23.3057
Scaffold_1	273041948	T	0.9333	0.06667	C	4.947e-24	2.87185e-16	23.3057
Scaffold_1	273041952	A	0.9333	0.06667	G	4.947e-24	2.87185e-16	23.3057
Scaffold_1	273041977	T	0.9333	0.06667	C	4.947e-24	2.87185e-16	23.3057
Scaffold_1	273041982	A	0.9333	0.06667	T	4.947e-24	2.87185e-16	23.3057
Scaffold_1	273041984	C	0.9333	0.06667	G	4.947e-24	2.87185e-16	23.3057
Scaffold_1	273041993	A	0.9333	0.06667	G	4.947e-24	2.87185e-16	23.3057
Scaffold_1	273042003	C	0.9333	0.06667	A	4.947e-24	2.87185e-16	23.3057
Scaffold_1	273042008	A	0.9333	0.06667	G	4.947e-24	2.87185e-16	23.3057
Scaffold_1	273042036	A	0.9333	0.06667	C	4.947e-24	2.87185e-16	23.3057
Scaffold_1	273042053	T	0.9333	0.06667	C	4.947e-24	2.87185e-16	23.3057
Scaffold_1	273042068	T	0.9333	0.06667	C	4.947e-24	2.87185e-16	23.3057
Scaffold_1	273042069	G	0.9333	0.06667	T	4.947e-24	2.87185e-16	23.3057
Scaffold_1	273042116	C	0.9333	0.06667	G	4.947e-24	2.87185e-16	23.3057
Scaffold_1	273042118	G	0.9333	0.06667	T	4.947e-24	2.87185e-16	23.3057
Scaffold_1	273042141	T	0.03333	0.9333	C	1.913e-26	1.11054e-18	25.7183
Scaffold_1	273042176	C	0.9333	0.06667	T	4.947e-24	2.87185e-16	23.3057
Scaffold_1	273042195	C	0.9333	0.06667	T	4.947e-24	2.87185e-16	23.3057
Scaffold_1	273042209	G	0.03333	0.9333	T	1.913e-26	1.11054e-18	25.7183
Scaffold_1	273042215	A	0.9333	0.06667	C	4.947e-24	2.87185e-16	23.3057
Scaffold_1	273042235	T	0.9333	0.06667	G	4.947e-24	2.87185e-16	23.3057
Scaffold_1	273042251	A	0.9333	0.06667	T	4.947e-24	2.87185e-16	23.3057
Scaffold_1	273042252	A	0.03333	0.9333	G	1.913e-26	1.11054e-18	25.7183
Scaffold_1	273042259	T	0.03333	0.9333	G	1.913e-26	1.11054e-18	25.7183
Scaffold_1	273042266	T	0.03448	0.9333	A	3.386e-26	1.96565e-18	25.4703
Scaffold_1	273042267	A	0.9333	0.06667	C	4.947e-24	2.87185e-16	23.3057
Scaffold_1	273042296	A	0.9333	0.06667	T	4.947e-24	2.87185e-16	23.3057
Scaffold_1	273042341	T	0.9333	0.06667	C	4.947e-24	2.87185e-16	23.3057
Scaffold_1	273042373	A	0.9333	0.06667	G	4.947e-24	2.87185e-16	23.3057
Scaffold_1	273042405	G	0.9333	0.06667	T	4.947e-24	2.87185e-16	23.3057
Scaffold_1	273042406	T	0.9333	0.06667	G	4.947e-24	2.87185e-16	23.3057
Scaffold_1	273042418	G	0.9333	0.06667	T	4.947e-24	2.87185e-16	23.3057
Scaffold_1	273042483	A	0.9167	0.03448	C	1.289e-22	7.48294e-15	21.8897
Scaffold_1	273042914	A	0.9375	0.03448	T	3.421e-19	1.98597e-11	18.4658
Scaffold_1	273042930	C	0.9524	0.06667	T	2.738e-21	1.58947e-13	20.5626
Scaffold_1	273042934	G	0.9545	0.06667	A	5.812e-22	3.374e-14	21.2357
Scaffold_1	273042942	C	0.913	0.03448	T	5.812e-22	3.374e-14	21.2357
Scaffold_1	273042946	C	0.9167	0.06667	G	7.445e-21	4.32199e-13	20.1281
Scaffold_1	273042950	A	0.9091	0.06667	C	1.431e-19	8.30728e-12	18.8444
Scaffold_1	273042951	T	0.9545	0.06667	G	5.812e-22	3.374e-14	21.2357
Scaffold_1	273042955	G	0.9091	0.06667	T	1.431e-19	8.30728e-12	18.8444
Scaffold_1	273042967	G	0.9545	0.06667	A	5.812e-22	3.374e-14	21.2357
Scaffold_1	273042975	T	0.9545	0.06667	C	5.812e-22	3.374e-14	21.2357
Scaffold_1	273042986	T	0.92	0.06667	C	3.002e-21	1.74273e-13	20.5226
Scaffold_1	273042998	T	0.92	0.06667	G	3.002e-21	1.74273e-13	20.5226
Scaffold_1	273043008	G	0.92	0.06667	A	3.002e-21	1.74273e-13	20.5226
Scaffold_1	273043019	T	0.92	0.06667	C	3.002e-21	1.74273e-13	20.5226
Scaffold_1	273043022	G	0.92	0.06667	A	3.002e-21	1.74273e-13	20.5226
Scaffold_1	273043054	T	0.03333	0.9333	A	1.913e-26	1.11054e-18	25.7183
Scaffold_1	273043083	T	0.931	0.06667	C	1.575e-23	9.14323e-16	22.8027
Scaffold_1	273043097	G	0.9643	0.06667	C	2.452e-25	1.42344e-17	24.6105
Scaffold_1	273043101	C	0.03448	0.9333	T	3.386e-26	1.96565e-18	25.4703
Scaffold_1	273043129	A	0.9333	0.06667	G	4.947e-24	2.87185e-16	23.3057
Scaffold_1	273043136	T	0.03448	0.9333	A	3.386e-26	1.96565e-18	25.4703
Scaffold_1	273043139	A	0.9333	0.06667	G	4.947e-24	2.87185e-16	23.3057
Scaffold_1	273043149	T	0.9333	0.06667	C	4.947e-24	2.87185e-16	23.3057
Scaffold_1	273043153	T	0.9333	0.06667	C	4.947e-24	2.87185e-16	23.3057
Scaffold_1	273043160	G	0.03448	0.9333	T	3.386e-26	1.96565e-18	25.4703
Scaffold_1	273043164	T	0.03448	0.9333	G	3.386e-26	1.96565e-18	25.4703
Scaffold_1	273043171	C	0.03448	0.9333	T	3.386e-26	1.96565e-18	25.4703
Scaffold_1	273043196	T	0.03448	0.9333	C	3.386e-26	1.96565e-18	25.4703
Scaffold_1	273043202	A	0.9333	0.06667	C	4.947e-24	2.87185e-16	23.3057
Scaffold_1	273043208	T	0.03448	0.9333	A	3.386e-26	1.96565e-18	25.4703
Scaffold_1	273043225	T	0.9333	0.06667	G	4.947e-24	2.87185e-16	23.3057
Scaffold_1	273043270	A	0.9333	0.06667	G	4.947e-24	2.87185e-16	23.3057
Scaffold_1	273043285	A	0.03448	0.9333	G	3.386e-26	1.96565e-18	25.4703
Scaffold_1	273043297	C	0.03448	0.9333	T	3.386e-26	1.96565e-18	25.4703
Scaffold_1	273043326	C	0.03333	0.9333	T	1.913e-26	1.11054e-18	25.7183
Scaffold_1	273043409	G	0.03333	0.9333	A	1.913e-26	1.11054e-18	25.7183
Scaffold_1	273043419	A	0.03448	0.9333	C	3.386e-26	1.96565e-18	25.4703
Scaffold_1	273043438	T	0.9333	0.06667	A	4.947e-24	2.87185e-16	23.3057
Scaffold_1	273043458	C	0.03333	0.9333	T	1.913e-26	1.11054e-18	25.7183
Scaffold_1	273043462	A	0.9333	0.06667	T	4.947e-24	2.87185e-16	23.3057
Scaffold_1	273043471	A	0.03333	0.9333	T	1.913e-26	1.11054e-18	25.7183
Scaffold_1	273043477	T	0.9333	0.06667	G	4.947e-24	2.87185e-16	23.3057
Scaffold_1	273043497	A	0.03333	0.9333	G	1.913e-26	1.11054e-18	25.7183
Scaffold_1	273043541	T	0.9333	0.06667	C	4.947e-24	2.87185e-16	23.3057
Scaffold_1	273043555	A	0.03333	0.9333	C	1.913e-26	1.11054e-18	25.7183
Scaffold_1	273043580	A	0.03333	0.9333	T	1.913e-26	1.11054e-18	25.7183
Scaffold_1	273043588	A	0.03448	0.9333	T	3.386e-26	1.96565e-18	25.4703
Scaffold_1	273043612	A	0.931	0.06667	G	1.575e-23	9.14323e-16	22.8027
Scaffold_1	273043655	A	0.03333	0.9333	G	1.913e-26	1.11054e-18	25.7183
Scaffold_1	273043659	A	0.9333	0.06667	G	4.947e-24	2.87185e-16	23.3057
Scaffold_1	273043680	G	0.03333	0.9333	C	1.913e-26	1.11054e-18	25.7183
Scaffold_1	273043694	A	0.9333	0.06667	G	4.947e-24	2.87185e-16	23.3057
Scaffold_1	273043698	T	0.03333	0.9333	C	1.913e-26	1.11054e-18	25.7183
Scaffold_1	273043707	C	0.03333	0.9333	T	1.913e-26	1.11054e-18	25.7183
Scaffold_1	273043712	A	0.9333	0.06667	C	4.947e-24	2.87185e-16	23.3057
Scaffold_1	273043738	C	0.9333	0.06667	A	4.947e-24	2.87185e-16	23.3057
Scaffold_1	273043776	A	0.931	0.06667	G	1.575e-23	9.14323e-16	22.8027
Scaffold_1	273043812	G	0.03448	0.9333	A	3.386e-26	1.96565e-18	25.4703
Scaffold_1	273043830	C	0.03448	0.9333	A	3.386e-26	1.96565e-18	25.4703
Scaffold_1	273044354	C	0.03333	0.9333	T	1.913e-26	1.11054e-18	25.7183
Scaffold_1	273044394	T	0.9333	0.06667	G	4.947e-24	2.87185e-16	23.3057
Scaffold_1	273044395	T	0.9333	0.06667	A	4.947e-24	2.87185e-16	23.3057
Scaffold_1	273044462	T	0.9333	0.06667	C	4.947e-24	2.87185e-16	23.3057
Scaffold_1	273044566	G	0.03333	0.9333	T	1.913e-26	1.11054e-18	25.7183
Scaffold_1	273044603	T	0.03333	0.9333	C	1.913e-26	1.11054e-18	25.7183
Scaffold_1	273044616	A	0.03333	0.9333	G	1.913e-26	1.11054e-18	25.7183
Scaffold_1	273044687	C	0.03333	0.9333	T	1.913e-26	1.11054e-18	25.7183
Scaffold_1	273044715	T	0.03333	0.9333	G	1.913e-26	1.11054e-18	25.7183
Scaffold_1	273044771	G	0.9333	0.06667	A	4.947e-24	2.87185e-16	23.3057
Scaffold_1	273044805	T	0.9333	0.06667	A	4.947e-24	2.87185e-16	23.3057
Scaffold_1	273044825	C	0.03333	0.9333	G	1.913e-26	1.11054e-18	25.7183
Scaffold_1	273044926	A	0.9333	0.06667	G	4.947e-24	2.87185e-16	23.3057
Scaffold_1	273044964	G	0.9333	0.06667	T	4.947e-24	2.87185e-16	23.3057
Scaffold_1	273045047	A	0.9286	0.06667	G	4.489e-23	2.60597e-15	22.3479
Scaffold_1	273045245	T	0.03333	0.9333	G	1.913e-26	1.11054e-18	25.7183
Scaffold_1	273045335	T	0.9333	0.06667	C	4.947e-24	2.87185e-16	23.3057
Scaffold_1	273045380	T	0.03333	0.9333	C	1.913e-26	1.11054e-18	25.7183
Scaffold_1	273045393	A	0.03333	0.9333	G	1.913e-26	1.11054e-18	25.7183
Scaffold_1	273045399	G	0.03333	0.9333	T	1.913e-26	1.11054e-18	25.7183
Scaffold_1	273045402	G	0.03333	0.9333	C	1.913e-26	1.11054e-18	25.7183
Scaffold_1	273045403	G	0.03448	0.9333	A	3.386e-26	1.96565e-18	25.4703
Scaffold_1	273045445	T	0.9333	0.06667	A	4.947e-24	2.87185e-16	23.3057
Scaffold_1	273045457	A	0.03448	0.9333	T	3.386e-26	1.96565e-18	25.4703
Scaffold_1	273045483	C	0.9333	0.06667	T	4.947e-24	2.87185e-16	23.3057
Scaffold_1	273045493	C	0.03333	0.9333	G	1.913e-26	1.11054e-18	25.7183
Scaffold_1	273045538	C	0.03333	0.9333	T	1.913e-26	1.11054e-18	25.7183
Scaffold_1	273045546	C	0.03333	0.9333	T	1.913e-26	1.11054e-18	25.7183
Scaffold_1	273045568	A	0.03448	0.9333	G	3.386e-26	1.96565e-18	25.4703
Scaffold_1	273045572	T	0.03448	0.9333	A	3.386e-26	1.96565e-18	25.4703
Scaffold_1	273045579	C	0.03448	0.9333	G	3.386e-26	1.96565e-18	25.4703
Scaffold_1	273045585	G	0.03448	0.9333	A	3.386e-26	1.96565e-18	25.4703
Scaffold_1	273045630	G	0.9333	0.06667	A	4.947e-24	2.87185e-16	23.3057
Scaffold_1	273045648	A	0.9333	0.06667	G	4.947e-24	2.87185e-16	23.3057
Scaffold_1	273045680	T	0.931	0.06667	A	1.575e-23	9.14323e-16	22.8027
Scaffold_1	273045705	A	0.931	0.06897	G	5.893e-23	3.42102e-15	22.2297
Scaffold_1	273045717	G	0.03333	0.9333	A	1.913e-26	1.11054e-18	25.7183
Scaffold_1	273045724	A	0.9333	0.06667	T	4.947e-24	2.87185e-16	23.3057
Scaffold_1	273045726	G	0.03333	0.9333	A	1.913e-26	1.11054e-18	25.7183
Scaffold_1	273045742	A	0.9333	0.06667	G	4.947e-24	2.87185e-16	23.3057
Scaffold_1	273045751	C	0.03333	0.9333	T	1.913e-26	1.11054e-18	25.7183
Scaffold_1	273045754	G	0.03333	0.9333	A	1.913e-26	1.11054e-18	25.7183
Scaffold_1	273045773	A	0.03333	0.9333	G	1.913e-26	1.11054e-18	25.7183
Scaffold_1	273045794	G	0.03333	0.9333	T	1.913e-26	1.11054e-18	25.7183
Scaffold_1	273045806	A	0.03333	0.9333	G	1.913e-26	1.11054e-18	25.7183
Scaffold_1	273045811	A	0.03333	0.9333	C	1.913e-26	1.11054e-18	25.7183
Scaffold_1	273045823	A	0.03333	0.9333	G	1.913e-26	1.11054e-18	25.7183
Scaffold_1	273045853	G	0.03333	0.9333	T	1.913e-26	1.11054e-18	25.7183
Scaffold_1	273045874	G	0.9333	0.06667	A	4.947e-24	2.87185e-16	23.3057
Scaffold_1	273045893	T	0.9333	0.06667	C	4.947e-24	2.87185e-16	23.3057
Scaffold_1	273045912	C	0.9333	0.06667	A	4.947e-24	2.87185e-16	23.3057
Scaffold_1	273045917	C	0.03333	0.9333	A	1.913e-26	1.11054e-18	25.7183
Scaffold_1	273045932	T	0.03448	0.9333	A	3.386e-26	1.96565e-18	25.4703
Scaffold_1	273045951	T	0.03448	0.9333	A	3.386e-26	1.96565e-18	25.4703
Scaffold_1	273045983	T	0.03333	0.9333	A	1.913e-26	1.11054e-18	25.7183
Scaffold_1	273046003	A	0.9333	0.06667	C	4.947e-24	2.87185e-16	23.3057
Scaffold_1	273046098	T	0.03333	0.9333	G	1.913e-26	1.11054e-18	25.7183
Scaffold_1	273046108	C	0.03333	0.9333	A	1.913e-26	1.11054e-18	25.7183
Scaffold_1	273046118	G	0.03333	0.9333	T	1.913e-26	1.11054e-18	25.7183
Scaffold_1	273046187	C	0.03333	0.9333	G	1.913e-26	1.11054e-18	25.7183
Scaffold_1	273046208	T	0.03333	0.9333	C	1.913e-26	1.11054e-18	25.7183
Scaffold_1	273046226	T	0.9333	0.06667	C	4.947e-24	2.87185e-16	23.3057
Scaffold_1	273046228	C	0.9333	0.06667	A	4.947e-24	2.87185e-16	23.3057
Scaffold_1	273046237	G	0.9333	0.06667	C	4.947e-24	2.87185e-16	23.3057
Scaffold_1	273046300	T	0.03333	0.9333	C	1.913e-26	1.11054e-18	25.7183
Scaffold_1	273046310	C	0.9643	0.06667	A	2.452e-25	1.42344e-17	24.6105
Scaffold_1	273046311	C	0.9643	0.06667	T	2.452e-25	1.42344e-17	24.6105
Scaffold_1	273046324	C	0.03448	0.9333	A	3.386e-26	1.96565e-18	25.4703
Scaffold_1	273046335	T	0.03448	0.9333	C	3.386e-26	1.96565e-18	25.4703
Scaffold_1	273046341	C	0.03448	0.9333	G	3.386e-26	1.96565e-18	25.4703
Scaffold_1	273046344	G	0.03448	0.9333	C	3.386e-26	1.96565e-18	25.4703
Scaffold_1	273046348	C	0.03448	0.9333	A	3.386e-26	1.96565e-18	25.4703
Scaffold_1	273046353	C	0.931	0.06667	T	1.575e-23	9.14323e-16	22.8027
Scaffold_1	273046403	A	0.96	0.06667	G	7.151e-24	4.15132e-16	23.1456
Scaffold_1	273046407	A	0.96	0.06667	G	7.151e-24	4.15132e-16	23.1456
Scaffold_1	273046420	A	0.96	0.06667	C	7.151e-24	4.15132e-16	23.1456
Scaffold_1	273046425	A	0.96	0.06667	T	7.151e-24	4.15132e-16	23.1456
Scaffold_1	273046444	A	0.963	0.06667	G	6.538e-25	3.79546e-17	24.1846
Scaffold_1	273046446	G	0.963	0.06667	A	6.538e-25	3.79546e-17	24.1846
Scaffold_1	273046463	T	0	0.9333	G	3.216e-28	1.86696e-20	27.4927
Scaffold_1	273046476	T	0.03333	0.9333	C	1.913e-26	1.11054e-18	25.7183
Scaffold_1	273046496	C	0.03333	0.9333	T	1.913e-26	1.11054e-18	25.7183
Scaffold_1	273046501	G	0.03333	0.9333	T	1.913e-26	1.11054e-18	25.7183
Scaffold_1	273046519	G	0.03333	0.9333	A	1.913e-26	1.11054e-18	25.7183
Scaffold_1	273046538	T	0.03333	0.9333	C	1.913e-26	1.11054e-18	25.7183
Scaffold_1	273046549	T	0.03333	0.9333	A	1.913e-26	1.11054e-18	25.7183
Scaffold_1	273046574	C	0.03333	0.9333	T	1.913e-26	1.11054e-18	25.7183
Scaffold_1	273046578	T	0.03333	0.9333	C	1.913e-26	1.11054e-18	25.7183
Scaffold_1	273046601	T	0.9333	0.06667	C	4.947e-24	2.87185e-16	23.3057
Scaffold_1	273046607	G	0.9333	0.06667	A	4.947e-24	2.87185e-16	23.3057
Scaffold_1	273046724	C	0.03448	0.9333	G	3.386e-26	1.96565e-18	25.4703
Scaffold_1	273046744	T	0.03333	0.9333	A	1.913e-26	1.11054e-18	25.7183
Scaffold_1	273046764	G	0.03333	0.9333	T	1.913e-26	1.11054e-18	25.7183
Scaffold_1	273046765	C	0.03333	0.9333	T	1.913e-26	1.11054e-18	25.7183
Scaffold_1	273046771	A	0.03333	0.9333	T	1.913e-26	1.11054e-18	25.7183
Scaffold_1	273046786	A	0.03333	0.9333	C	1.913e-26	1.11054e-18	25.7183
Scaffold_1	273046859	T	0.03333	0.9333	C	1.913e-26	1.11054e-18	25.7183
Scaffold_1	273046870	A	0.03448	0.9333	C	3.386e-26	1.96565e-18	25.4703
Scaffold_1	273054649	T	0.9	0.06667	G	5.441e-22	3.15862e-14	21.2643
Scaffold_1	273054723	G	0.9286	0.06667	C	4.489e-23	2.60597e-15	22.3479
Scaffold_1	273060223	G	0.9333	0.06667	A	4.947e-24	2.87185e-16	23.3057
Scaffold_1	273066531	C	0.9333	0.06667	T	4.947e-24	2.87185e-16	23.3057
Scaffold_1	273084777	A	0.9	0.06667	T	5.441e-22	3.15862e-14	21.2643
Scaffold_1	273086179	T	0.9	0.06667	A	5.441e-22	3.15862e-14	21.2643
Scaffold_1	273096795	A	0.9	0.06897	C	9.026e-22	5.2398e-14	21.0445
Scaffold_1	273097298	T	0.03333	0.9333	A	1.913e-26	1.11054e-18	25.7183
Scaffold_1	273101647	G	0.9	0.06667	T	5.441e-22	3.15862e-14	21.2643
Scaffold_1	273102306	A	0.9	0.07143	T	6.038e-21	3.5052e-13	20.2191
Scaffold_1	273103236	A	0.9	0.06667	G	5.441e-22	3.15862e-14	21.2643
Scaffold_1	273106897	C	0.9333	0.06667	G	4.947e-24	2.87185e-16	23.3057
Scaffold_1	273113738	T	0.9	0.06667	A	5.441e-22	3.15862e-14	21.2643
Scaffold_1	273113788	T	0.9	0.06667	G	5.441e-22	3.15862e-14	21.2643
Scaffold_1	273113996	T	0.9	0.06667	G	5.441e-22	3.15862e-14	21.2643
Scaffold_1	273118496	A	0.9	0.06667	C	5.441e-22	3.15862e-14	21.2643
Scaffold_1	273122769	C	0.9333	0.06667	G	4.947e-24	2.87185e-16	23.3057
Scaffold_1	273133838	C	0.9	0.06667	T	5.441e-22	3.15862e-14	21.2643
Scaffold_1	273138203	G	0.03333	0.9333	A	1.913e-26	1.11054e-18	25.7183
Scaffold_1	273140947	G	0.8929	0.06667	T	4.266e-21	2.47651e-13	20.37
Scaffold_1	273143699	G	0.03333	0.9333	A	1.913e-26	1.11054e-18	25.7183
Scaffold_1	273147388	C	0.03333	0.9333	G	1.913e-26	1.11054e-18	25.7183
Scaffold_1	273150235	A	0.03333	0.9333	T	1.913e-26	1.11054e-18	25.7183
Scaffold_1	273154708	C	0.931	0.06667	T	1.575e-23	9.14323e-16	22.8027
Scaffold_1	273155916	C	0.931	0.06667	T	1.575e-23	9.14323e-16	22.8027
Scaffold_1	273161006	T	0.03333	0.9333	G	1.913e-26	1.11054e-18	25.7183
Scaffold_1	273161763	T	0.03333	0.9333	C	1.913e-26	1.11054e-18	25.7183
Scaffold_1	273163203	A	0.03333	0.9333	T	1.913e-26	1.11054e-18	25.7183
Scaffold_1	273164523	T	0.03333	0.9333	A	1.913e-26	1.11054e-18	25.7183
Scaffold_1	273167171	G	0.9	0.06667	C	5.441e-22	3.15862e-14	21.2643
Scaffold_1	273167284	C	0.03333	0.9333	T	1.913e-26	1.11054e-18	25.7183
Scaffold_1	273167449	C	0.03333	0.9333	T	1.913e-26	1.11054e-18	25.7183
Scaffold_1	273169899	C	0.03333	0.9333	A	1.913e-26	1.11054e-18	25.7183
Scaffold_1	273171655	T	0.9	0.06667	C	5.441e-22	3.15862e-14	21.2643
Scaffold_1	273186155	T	0.03448	0.9333	C	3.386e-26	1.96565e-18	25.4703
Scaffold_1	273189548	A	0.03448	0.9333	G	3.386e-26	1.96565e-18	25.4703
Scaffold_1	273195707	G	0.9	0.06667	C	5.441e-22	3.15862e-14	21.2643
Scaffold_1	273196417	T	0.931	0.06667	C	1.575e-23	9.14323e-16	22.8027
Scaffold_1	273208833	G	0.9	0.06667	T	5.441e-22	3.15862e-14	21.2643
Scaffold_1	273211948	A	0.03333	0.9333	G	1.913e-26	1.11054e-18	25.7183
Scaffold_1	273212248	A	0.03333	0.9333	C	1.913e-26	1.11054e-18	25.7183
Scaffold_1	273216037	T	0.8966	0.06667	C	1.523e-21	8.84136e-14	20.8173
Scaffold_1	273216677	T	0.9333	0.06667	G	4.947e-24	2.87185e-16	23.3057
Scaffold_1	273218656	T	0.9	0.06667	A	5.441e-22	3.15862e-14	21.2643
Scaffold_1	273220484	A	0.9	0.06667	G	5.441e-22	3.15862e-14	21.2643
Scaffold_1	273222872	T	0.9	0.06897	A	9.026e-22	5.2398e-14	21.0445
Scaffold_1	273229842	G	0.9	0.06667	A	5.441e-22	3.15862e-14	21.2643
Scaffold_1	273238517	T	0.03333	0.931	C	5.111e-26	2.96705e-18	25.2915
Scaffold_1	273246593	C	0.7	0	G	4.4e-18	2.5543e-10	17.3565
Scaffold_1	273247486	A	0.7	0	G	4.4e-18	2.5543e-10	17.3565
Scaffold_1	273252002	A	0.7	0	T	4.4e-18	2.5543e-10	17.3565
Scaffold_1	273258276	T	0.7	0	A	4.4e-18	2.5543e-10	17.3565
Scaffold_1	273258277	T	0.7	0	A	4.4e-18	2.5543e-10	17.3565
Scaffold_1	273262827	T	0.7	0	A	4.4e-18	2.5543e-10	17.3565
Scaffold_1	273263316	T	0.6897	0	C	8.875e-18	5.15214e-10	17.0518
Scaffold_1	273273854	C	0.7	0	T	4.4e-18	2.5543e-10	17.3565
Scaffold_1	273277388	C	0.7	0	T	1.275e-17	7.40167e-10	16.8945
Scaffold_1	273277980	C	0.7	0	T	4.4e-18	2.5543e-10	17.3565
Scaffold_1	273278027	G	0.7	0	A	4.4e-18	2.5543e-10	17.3565
Scaffold_1	273278188	A	0.7	0	G	4.4e-18	2.5543e-10	17.3565
Scaffold_1	273278191	C	0.7	0	T	4.4e-18	2.5543e-10	17.3565
Scaffold_1	273278253	A	0.7	0	G	4.4e-18	2.5543e-10	17.3565
Scaffold_1	273278344	A	0.7	0	T	4.4e-18	2.5543e-10	17.3565
Scaffold_1	273278347	T	0.7	0	C	4.4e-18	2.5543e-10	17.3565
Scaffold_1	273278348	T	0.7	0	C	4.4e-18	2.5543e-10	17.3565
Scaffold_1	273278384	C	0.7	0	T	4.4e-18	2.5543e-10	17.3565
Scaffold_1	273278433	T	0.7	0	G	4.4e-18	2.5543e-10	17.3565
Scaffold_1	273278516	T	0.7	0	A	4.4e-18	2.5543e-10	17.3565
Scaffold_1	273278539	A	0.7	0	G	4.4e-18	2.5543e-10	17.3565
Scaffold_1	273278629	C	0.7	0	T	4.4e-18	2.5543e-10	17.3565
Scaffold_1	273278634	G	0.7	0	A	4.4e-18	2.5543e-10	17.3565
Scaffold_1	273278639	A	0.7	0	T	4.4e-18	2.5543e-10	17.3565
Scaffold_1	273278662	G	0.7	0	A	4.4e-18	2.5543e-10	17.3565
Scaffold_1	273278675	T	0.7	0	C	4.4e-18	2.5543e-10	17.3565
Scaffold_1	273278681	G	0.7	0	A	4.4e-18	2.5543e-10	17.3565
Scaffold_1	273278750	A	0.7	0	G	4.4e-18	2.5543e-10	17.3565
Scaffold_1	273279383	A	0.6897	0	G	8.875e-18	5.15214e-10	17.0518
Scaffold_1	273279925	G	0.6897	0	A	8.875e-18	5.15214e-10	17.0518
Scaffold_1	273279974	A	0.7143	0	T	1.888e-18	1.09603e-10	17.724
Scaffold_1	273280973	A	0.7	0	G	4.4e-18	2.5543e-10	17.3565
Scaffold_1	273281014	G	0.7	0	T	4.4e-18	2.5543e-10	17.3565
Scaffold_1	273281017	C	0.7	0	G	4.4e-18	2.5543e-10	17.3565
Scaffold_1	273281022	C	0.7	0	T	4.4e-18	2.5543e-10	17.3565
Scaffold_1	273281080	A	0.7	0	T	4.4e-18	2.5543e-10	17.3565
Scaffold_1	273281086	C	0.7	0	T	4.4e-18	2.5543e-10	17.3565
Scaffold_1	273281151	C	0.7	0	T	4.4e-18	2.5543e-10	17.3565
Scaffold_1	273281157	C	0.7	0	T	5.683e-18	3.29911e-10	17.2454
Scaffold_1	273281169	T	0.7	0	G	5.683e-18	3.29911e-10	17.2454
Scaffold_1	273281174	C	0.7	0	T	5.683e-18	3.29911e-10	17.2454
Scaffold_1	273281182	C	0.7	0	T	4.4e-18	2.5543e-10	17.3565
Scaffold_1	273281185	C	0.7	0	G	4.4e-18	2.5543e-10	17.3565
Scaffold_1	273281189	C	0.7	0	T	4.4e-18	2.5543e-10	17.3565
Scaffold_1	273281221	A	0.7	0	G	4.4e-18	2.5543e-10	17.3565
Scaffold_1	273281223	A	0.7	0	G	4.4e-18	2.5543e-10	17.3565
Scaffold_1	273281246	T	0.7	0	A	4.4e-18	2.5543e-10	17.3565
Scaffold_1	273281344	C	0.7	0	T	4.4e-18	2.5543e-10	17.3565
Scaffold_1	273281392	C	0.7	0	A	4.4e-18	2.5543e-10	17.3565
Scaffold_1	273281458	T	0.7	0	G	4.4e-18	2.5543e-10	17.3565
Scaffold_1	273281511	A	0.7	0	C	4.4e-18	2.5543e-10	17.3565
Scaffold_1	273281515	C	0.6897	0	T	8.875e-18	5.15214e-10	17.0518
Scaffold_1	273281530	G	0.7	0	C	4.4e-18	2.5543e-10	17.3565
Scaffold_1	273281560	A	0.7	0	G	4.4e-18	2.5543e-10	17.3565
Scaffold_1	273281591	T	0.7	0	A	5.683e-18	3.29911e-10	17.2454
Scaffold_1	273281610	G	0.7	0	A	4.4e-18	2.5543e-10	17.3565
Scaffold_1	273281648	G	0.7	0	A	4.4e-18	2.5543e-10	17.3565
Scaffold_1	273281671	G	0.7	0	A	4.4e-18	2.5543e-10	17.3565
Scaffold_1	273281734	G	0.7	0	A	4.4e-18	2.5543e-10	17.3565
Scaffold_1	273281755	A	0.7	0	G	4.4e-18	2.5543e-10	17.3565
Scaffold_1	273281756	A	0.7	0	C	4.4e-18	2.5543e-10	17.3565
Scaffold_1	273281822	A	0.7	0	G	4.4e-18	2.5543e-10	17.3565
Scaffold_1	273281825	G	0.7	0	A	4.4e-18	2.5543e-10	17.3565
Scaffold_1	273281861	G	0.7	0	T	4.4e-18	2.5543e-10	17.3565
Scaffold_1	273281867	G	0.7	0	A	4.4e-18	2.5543e-10	17.3565
Scaffold_1	273281898	G	0.7	0	A	4.4e-18	2.5543e-10	17.3565
Scaffold_1	273281928	G	0.7	0	C	4.4e-18	2.5543e-10	17.3565
Scaffold_1	273282026	T	0.7	0	G	4.4e-18	2.5543e-10	17.3565
Scaffold_1	273282065	C	0.7	0	T	4.4e-18	2.5543e-10	17.3565
Scaffold_1	273282156	C	0.7	0	G	4.4e-18	2.5543e-10	17.3565
Scaffold_1	273282475	C	0.7	0	T	4.4e-18	2.5543e-10	17.3565
Scaffold_1	273282477	A	0.7	0	T	4.4e-18	2.5543e-10	17.3565
Scaffold_1	273282519	A	0.7	0	G	4.4e-18	2.5543e-10	17.3565
Scaffold_1	273282549	T	0.7	0	G	4.4e-18	2.5543e-10	17.3565
Scaffold_1	273282742	C	0.7	0	T	4.4e-18	2.5543e-10	17.3565
Scaffold_1	273282752	A	0.7	0	G	4.4e-18	2.5543e-10	17.3565
Scaffold_1	273282851	A	0.7	0	T	4.4e-18	2.5543e-10	17.3565
Scaffold_1	273282854	T	0.7	0	A	4.4e-18	2.5543e-10	17.3565
Scaffold_1	273282882	C	0.7	0	T	4.4e-18	2.5543e-10	17.3565
Scaffold_1	273282904	G	0.7	0	A	4.4e-18	2.5543e-10	17.3565
Scaffold_1	273283020	C	0.7	0	T	4.4e-18	2.5543e-10	17.3565
Scaffold_1	273283099	A	0.7	0	G	4.4e-18	2.5543e-10	17.3565
Scaffold_1	273283705	T	0.7	0	G	4.4e-18	2.5543e-10	17.3565
Scaffold_1	273283710	G	0.7	0	A	4.4e-18	2.5543e-10	17.3565
Scaffold_1	273283717	G	0.7	0	T	4.4e-18	2.5543e-10	17.3565
Scaffold_1	273283725	G	0.7	0	T	4.4e-18	2.5543e-10	17.3565
Scaffold_1	273283732	A	0.7	0	T	4.4e-18	2.5543e-10	17.3565
Scaffold_1	273283773	G	0.7	0	A	4.4e-18	2.5543e-10	17.3565
Scaffold_1	273283783	C	0.7	0	T	4.4e-18	2.5543e-10	17.3565
Scaffold_1	273283878	G	0.7	0	T	4.4e-18	2.5543e-10	17.3565
Scaffold_1	273284013	T	0.7	0	A	4.4e-18	2.5543e-10	17.3565
Scaffold_1	273284037	C	0.7	0	G	4.4e-18	2.5543e-10	17.3565
Scaffold_1	273284106	G	0.7	0	A	4.4e-18	2.5543e-10	17.3565
Scaffold_1	273284255	A	0.7	0	T	4.4e-18	2.5543e-10	17.3565
Scaffold_1	273284256	G	0.7	0	C	4.4e-18	2.5543e-10	17.3565
Scaffold_1	273284261	C	0.7	0	T	4.4e-18	2.5543e-10	17.3565
Scaffold_1	273284275	T	0.7	0	A	4.4e-18	2.5543e-10	17.3565
Scaffold_1	273284336	T	0.7241	0	A	4.522e-19	2.62512e-11	18.3447
Scaffold_1	273284339	G	0.7241	0	A	4.522e-19	2.62512e-11	18.3447
Scaffold_1	273284344	T	0.6897	0	G	8.875e-18	5.15214e-10	17.0518
Scaffold_1	273284603	T	0.6897	0	A	8.875e-18	5.15214e-10	17.0518
Scaffold_1	273284628	G	0.7	0	T	4.4e-18	2.5543e-10	17.3565
Scaffold_1	273284636	A	0.7	0	T	4.4e-18	2.5543e-10	17.3565
Scaffold_1	273284716	G	0.7	0	A	4.4e-18	2.5543e-10	17.3565
Scaffold_1	273284717	T	0.7	0	C	4.4e-18	2.5543e-10	17.3565
Scaffold_1	273284747	C	0.7	0	T	4.4e-18	2.5543e-10	17.3565
Scaffold_1	273285000	G	0.7	0	A	4.4e-18	2.5543e-10	17.3565
Scaffold_1	273285408	C	0.7	0	T	4.4e-18	2.5543e-10	17.3565
Scaffold_1	273285920	G	0.7	0	T	4.4e-18	2.5543e-10	17.3565
Scaffold_1	273286180	C	0.7	0	T	4.4e-18	2.5543e-10	17.3565
Scaffold_1	273286200	A	0.7	0	G	4.4e-18	2.5543e-10	17.3565
Scaffold_1	273286212	A	0.7	0	G	4.4e-18	2.5543e-10	17.3565
Scaffold_1	273286249	T	0.7	0	C	4.4e-18	2.5543e-10	17.3565
Scaffold_1	273286261	T	0.7	0	C	4.4e-18	2.5543e-10	17.3565
Scaffold_1	273286289	C	0.7241	0	G	4.522e-19	2.62512e-11	18.3447
Scaffold_1	273286386	A	0.7	0	C	4.4e-18	2.5543e-10	17.3565
Scaffold_1	273286416	A	0.7241	0	G	2.901e-18	1.6841e-10	17.5375
Scaffold_1	273287187	C	0.6897	0	G	8.875e-18	5.15214e-10	17.0518
Scaffold_1	273287217	G	0.6897	0	A	8.875e-18	5.15214e-10	17.0518
Scaffold_1	273287769	G	0.7	0	A	4.4e-18	2.5543e-10	17.3565
Scaffold_1	273287897	G	0.7	0	A	4.4e-18	2.5543e-10	17.3565
Scaffold_1	273287969	A	0.7	0	G	4.4e-18	2.5543e-10	17.3565
Scaffold_1	273288033	A	0.6897	0	C	8.875e-18	5.15214e-10	17.0518
Scaffold_1	273288044	G	0.6897	0	T	8.875e-18	5.15214e-10	17.0518
Scaffold_1	273288130	G	0.7	0	A	4.4e-18	2.5543e-10	17.3565
Scaffold_1	273288133	G	0.7	0	A	4.4e-18	2.5543e-10	17.3565
Scaffold_1	273288138	G	0.7	0	T	4.4e-18	2.5543e-10	17.3565
Scaffold_1	273288172	A	0.7	0	C	4.4e-18	2.5543e-10	17.3565
Scaffold_1	273288208	A	0.7	0	G	4.4e-18	2.5543e-10	17.3565
Scaffold_1	273288231	G	0.7	0	A	4.4e-18	2.5543e-10	17.3565
Scaffold_1	273288311	C	0.6897	0	G	8.875e-18	5.15214e-10	17.0518
Scaffold_1	273288314	G	0.6897	0	C	8.875e-18	5.15214e-10	17.0518
Scaffold_1	273288454	A	0.7	0	G	4.4e-18	2.5543e-10	17.3565
Scaffold_1	273288541	G	0.7	0	A	4.4e-18	2.5543e-10	17.3565
Scaffold_1	273288686	C	0.7	0	T	4.4e-18	2.5543e-10	17.3565
Scaffold_1	273288971	T	0.7	0	C	4.4e-18	2.5543e-10	17.3565
Scaffold_1	273289022	G	0.7	0	T	4.4e-18	2.5543e-10	17.3565
Scaffold_1	273289035	A	0.7	0	G	4.4e-18	2.5543e-10	17.3565
Scaffold_1	273289088	A	0.7	0	G	4.4e-18	2.5543e-10	17.3565
Scaffold_1	273289116	T	0.7	0	C	4.4e-18	2.5543e-10	17.3565
Scaffold_1	273289210	A	0.7	0	G	4.4e-18	2.5543e-10	17.3565
Scaffold_1	273289250	A	0.6897	0	C	8.875e-18	5.15214e-10	17.0518
Scaffold_1	273289258	C	0.7	0	T	4.4e-18	2.5543e-10	17.3565
Scaffold_1	273289290	T	0.7	0	C	4.4e-18	2.5543e-10	17.3565
Scaffold_1	273289321	G	0.7	0	A	4.4e-18	2.5543e-10	17.3565
Scaffold_1	273289411	T	0.7	0	C	4.4e-18	2.5543e-10	17.3565
Scaffold_1	273289528	A	0.6897	0	C	8.875e-18	5.15214e-10	17.0518
Scaffold_1	273290296	A	0.6897	0	C	8.875e-18	5.15214e-10	17.0518
Scaffold_1	273290494	T	0.7	0	C	4.4e-18	2.5543e-10	17.3565
Scaffold_1	273290573	A	0.7	0	T	4.4e-18	2.5543e-10	17.3565
Scaffold_1	273290591	A	0.7	0	T	4.4e-18	2.5543e-10	17.3565
Scaffold_1	273290764	T	0.7	0	C	4.4e-18	2.5543e-10	17.3565
Scaffold_1	273290979	T	0.7	0	C	4.4e-18	2.5543e-10	17.3565
Scaffold_1	273291037	C	0.6897	0	A	8.875e-18	5.15214e-10	17.0518
Scaffold_1	273291054	A	0.7	0	C	4.4e-18	2.5543e-10	17.3565
Scaffold_1	273291096	C	0.7	0	T	4.4e-18	2.5543e-10	17.3565
Scaffold_1	273291097	C	0.7	0	T	4.4e-18	2.5543e-10	17.3565
Scaffold_1	273291268	A	0.7	0	G	4.4e-18	2.5543e-10	17.3565
Scaffold_1	273291338	T	0.7	0	C	4.4e-18	2.5543e-10	17.3565
Scaffold_1	273291428	G	0.7	0	C	4.4e-18	2.5543e-10	17.3565
Scaffold_1	273291437	T	0.7	0	A	4.4e-18	2.5543e-10	17.3565
Scaffold_1	273291472	T	0.7	0	A	4.4e-18	2.5543e-10	17.3565
Scaffold_1	273291496	C	0.7	0	T	4.4e-18	2.5543e-10	17.3565
Scaffold_1	273291575	C	0.7	0	T	4.4e-18	2.5543e-10	17.3565
Scaffold_1	273291606	C	0.7	0	A	4.4e-18	2.5543e-10	17.3565
Scaffold_1	273291800	T	0.7	0	A	4.4e-18	2.5543e-10	17.3565
Scaffold_1	273291940	A	0.7	0	G	4.4e-18	2.5543e-10	17.3565
Scaffold_1	273292032	A	0.7	0	C	4.4e-18	2.5543e-10	17.3565
Scaffold_1	273292093	T	0.6897	0	A	8.875e-18	5.15214e-10	17.0518
Scaffold_1	273292114	C	0.7	0	T	4.4e-18	2.5543e-10	17.3565
Scaffold_1	273292274	A	0.7	0	G	4.4e-18	2.5543e-10	17.3565
Scaffold_1	273292297	A	0.7	0	C	4.4e-18	2.5543e-10	17.3565
Scaffold_1	273292723	C	0.7	0	T	4.4e-18	2.5543e-10	17.3565
Scaffold_1	273292818	A	0.7	0	C	4.4e-18	2.5543e-10	17.3565
Scaffold_1	273292831	C	0.7	0	T	4.4e-18	2.5543e-10	17.3565
Scaffold_1	273292833	G	0.7	0	T	4.4e-18	2.5543e-10	17.3565
Scaffold_1	273292910	C	0.6897	0	T	8.875e-18	5.15214e-10	17.0518
Scaffold_1	273293161	A	0.6897	0	T	8.875e-18	5.15214e-10	17.0518
Scaffold_1	273293403	T	0.6897	0	C	8.875e-18	5.15214e-10	17.0518
Scaffold_1	273294130	C	0.7	0	T	4.4e-18	2.5543e-10	17.3565
Scaffold_1	273294148	C	0.7	0	T	4.4e-18	2.5543e-10	17.3565
Scaffold_1	273294454	T	0.7	0	G	4.4e-18	2.5543e-10	17.3565
Scaffold_1	273294517	T	0.7	0	G	4.4e-18	2.5543e-10	17.3565
Scaffold_1	273294748	A	0.7	0	G	5.683e-18	3.29911e-10	17.2454
Scaffold_1	273295326	C	0.7	0	T	4.4e-18	2.5543e-10	17.3565
Scaffold_1	273295608	C	0.7	0	T	4.4e-18	2.5543e-10	17.3565
Scaffold_1	273295651	T	0.7	0	C	4.4e-18	2.5543e-10	17.3565
Scaffold_1	273295820	A	0.7	0	T	4.4e-18	2.5543e-10	17.3565
Scaffold_1	273296471	T	0.7	0	C	4.4e-18	2.5543e-10	17.3565
Scaffold_1	273297148	A	0.7	0	T	4.4e-18	2.5543e-10	17.3565
Scaffold_1	273297188	C	0.6897	0	A	8.875e-18	5.15214e-10	17.0518
Scaffold_1	273297200	C	0.6897	0	A	8.875e-18	5.15214e-10	17.0518
Scaffold_1	273297239	G	0.6897	0	A	8.875e-18	5.15214e-10	17.0518
Scaffold_1	273297272	G	0.6897	0	C	8.875e-18	5.15214e-10	17.0518
Scaffold_1	273297328	G	0.6897	0	A	8.875e-18	5.15214e-10	17.0518
Scaffold_1	273297362	A	0.6897	0	T	8.875e-18	5.15214e-10	17.0518
Scaffold_1	273297438	C	0.6897	0	T	8.875e-18	5.15214e-10	17.0518
Scaffold_1	273297459	C	0.6897	0	T	8.875e-18	5.15214e-10	17.0518
Scaffold_1	273297634	C	0.6897	0	T	8.875e-18	5.15214e-10	17.0518
Scaffold_1	273297646	G	0.6897	0	A	8.875e-18	5.15214e-10	17.0518
Scaffold_1	273297656	C	0.6897	0	T	8.875e-18	5.15214e-10	17.0518
Scaffold_1	273297763	T	0.6897	0	G	8.875e-18	5.15214e-10	17.0518
Scaffold_1	273297787	G	0.6897	0	C	8.875e-18	5.15214e-10	17.0518
Scaffold_1	273297804	C	0.7	0	T	4.4e-18	2.5543e-10	17.3565
Scaffold_1	273297852	T	0.7	0	A	4.4e-18	2.5543e-10	17.3565
Scaffold_1	273297857	G	0.7	0	C	4.4e-18	2.5543e-10	17.3565
Scaffold_1	273297897	G	0.6897	0	C	8.875e-18	5.15214e-10	17.0518
Scaffold_1	273297917	A	0.7	0	T	4.4e-18	2.5543e-10	17.3565
Scaffold_1	273297933	A	0.6897	0	G	8.875e-18	5.15214e-10	17.0518
Scaffold_1	273297947	G	0.7	0	T	4.4e-18	2.5543e-10	17.3565
Scaffold_1	273297988	G	0.6897	0	A	8.875e-18	5.15214e-10	17.0518
Scaffold_1	273298120	A	0.7	0	C	4.4e-18	2.5543e-10	17.3565
Scaffold_1	273298131	T	0.7	0	A	4.4e-18	2.5543e-10	17.3565
Scaffold_1	273298194	C	0.7	0	A	4.4e-18	2.5543e-10	17.3565
Scaffold_1	273298201	A	0.7	0	C	4.4e-18	2.5543e-10	17.3565
Scaffold_1	273298230	G	0.7241	0	A	4.522e-19	2.62512e-11	18.3447
Scaffold_1	273298238	G	0.7241	0	A	4.522e-19	2.62512e-11	18.3447
Scaffold_1	273298290	G	0.6897	0	T	8.875e-18	5.15214e-10	17.0518
Scaffold_1	273298292	C	0.6897	0	T	8.875e-18	5.15214e-10	17.0518
Scaffold_1	273298296	A	0.6897	0	G	8.875e-18	5.15214e-10	17.0518
Scaffold_1	273298331	A	0.6897	0	G	8.875e-18	5.15214e-10	17.0518
Scaffold_1	273298395	G	0.6897	0	C	8.875e-18	5.15214e-10	17.0518
Scaffold_1	273298426	A	0.6897	0	G	8.875e-18	5.15214e-10	17.0518
Scaffold_1	273298435	G	0.6897	0	A	8.875e-18	5.15214e-10	17.0518
Scaffold_1	273299220	G	0.7	0	A	4.4e-18	2.5543e-10	17.3565
Scaffold_1	273299239	T	0.7	0	G	4.4e-18	2.5543e-10	17.3565
Scaffold_1	273299363	T	0.7	0	G	4.4e-18	2.5543e-10	17.3565
Scaffold_1	273299524	G	0.7	0	T	4.4e-18	2.5543e-10	17.3565
Scaffold_1	273299553	T	0.7	0	C	4.4e-18	2.5543e-10	17.3565
Scaffold_1	273299608	A	0.7	0	C	4.4e-18	2.5543e-10	17.3565
Scaffold_1	273299634	A	0.7	0	T	4.4e-18	2.5543e-10	17.3565
Scaffold_1	273299649	T	0.7	0	C	4.4e-18	2.5543e-10	17.3565
Scaffold_1	273299654	G	0.7	0	A	4.4e-18	2.5543e-10	17.3565
Scaffold_1	273299683	A	0.7	0	G	4.4e-18	2.5543e-10	17.3565
Scaffold_1	273299698	A	0.7	0	G	4.4e-18	2.5543e-10	17.3565
Scaffold_1	273299719	A	0.7241	0	C	4.522e-19	2.62512e-11	18.3447
Scaffold_1	273299997	T	0.6897	0	A	8.875e-18	5.15214e-10	17.0518
Scaffold_1	273300125	C	0.7	0	G	5.683e-18	3.29911e-10	17.2454
Scaffold_1	273300377	A	0.7	0	G	4.4e-18	2.5543e-10	17.3565
Scaffold_1	273300450	G	0.6897	0	C	8.875e-18	5.15214e-10	17.0518
Scaffold_1	273300493	A	0.6897	0	G	8.875e-18	5.15214e-10	17.0518
Scaffold_1	273300499	T	0.6897	0	A	8.875e-18	5.15214e-10	17.0518
Scaffold_1	273300530	C	0.6897	0	A	8.875e-18	5.15214e-10	17.0518
Scaffold_1	273300626	C	0.7143	0	T	1.888e-18	1.09603e-10	17.724
Scaffold_1	273300768	A	0.6897	0	T	8.875e-18	5.15214e-10	17.0518
Scaffold_1	273300780	G	0.6897	0	A	8.875e-18	5.15214e-10	17.0518
Scaffold_1	273300888	C	0.6897	0	A	8.875e-18	5.15214e-10	17.0518
Scaffold_1	273300910	A	0.6897	0	G	8.875e-18	5.15214e-10	17.0518
Scaffold_1	273300913	T	0.6897	0	G	8.875e-18	5.15214e-10	17.0518
Scaffold_1	273300916	G	0.6897	0	T	8.875e-18	5.15214e-10	17.0518
Scaffold_1	273300949	T	0.6897	0	G	8.875e-18	5.15214e-10	17.0518
Scaffold_1	273300955	T	0.6897	0	G	8.875e-18	5.15214e-10	17.0518
Scaffold_1	273300965	G	0.6897	0	A	8.875e-18	5.15214e-10	17.0518
Scaffold_1	273300992	G	0.6897	0	A	8.875e-18	5.15214e-10	17.0518
Scaffold_1	273301056	C	0.6897	0	T	8.875e-18	5.15214e-10	17.0518
Scaffold_1	273301063	T	0.6897	0	G	8.875e-18	5.15214e-10	17.0518
Scaffold_1	273301199	G	0.7	0	T	4.4e-18	2.5543e-10	17.3565
Scaffold_1	273301230	T	0.7	0	A	5.683e-18	3.29911e-10	17.2454
Scaffold_1	273301250	A	0.7	0	T	4.4e-18	2.5543e-10	17.3565
Scaffold_1	273301314	G	0.7	0	T	4.4e-18	2.5543e-10	17.3565
Scaffold_1	273301616	A	0.7	0	G	4.4e-18	2.5543e-10	17.3565
Scaffold_1	273301633	G	0.7	0	C	4.4e-18	2.5543e-10	17.3565
Scaffold_1	273301683	C	0.7	0	T	4.4e-18	2.5543e-10	17.3565
Scaffold_1	273301716	A	0.7	0	C	4.4e-18	2.5543e-10	17.3565
Scaffold_1	273301779	C	0.7	0	T	4.4e-18	2.5543e-10	17.3565
Scaffold_1	273301790	C	0.7	0	T	4.4e-18	2.5543e-10	17.3565
Scaffold_1	273301791	A	0.7	0	G	4.4e-18	2.5543e-10	17.3565
Scaffold_1	273301812	A	0.7	0	G	4.4e-18	2.5543e-10	17.3565
Scaffold_1	273301813	C	0.7	0	T	4.4e-18	2.5543e-10	17.3565
Scaffold_1	273301815	C	0.7	0	T	4.4e-18	2.5543e-10	17.3565
Scaffold_1	273301868	C	0.7	0	G	4.4e-18	2.5543e-10	17.3565
Scaffold_1	273301986	T	0.7	0	C	4.4e-18	2.5543e-10	17.3565
Scaffold_1	273302004	G	0.7	0	A	4.4e-18	2.5543e-10	17.3565
Scaffold_1	273302338	A	0.7	0	C	5.683e-18	3.29911e-10	17.2454
Scaffold_1	273302585	C	0.7	0	A	5.683e-18	3.29911e-10	17.2454
Scaffold_1	273302619	C	0.7778	0	A	2.924e-20	1.69745e-12	19.534
Scaffold_1	273302622	C	0.75	0	A	1.963e-19	1.13957e-11	18.7071
Scaffold_1	273302625	C	0.75	0	A	1.963e-19	1.13957e-11	18.7071
Scaffold_1	273302628	C	0.7241	0	A	2.19e-18	1.27134e-10	17.6596
Scaffold_1	273302631	C	0.7241	0	A	2.19e-18	1.27134e-10	17.6596
Scaffold_1	273302888	G	0.7	0	A	5.683e-18	3.29911e-10	17.2454
Scaffold_1	273304244	T	0.6897	0	A	8.875e-18	5.15214e-10	17.0518
Scaffold_1	273309211	C	0.6897	0	T	8.875e-18	5.15214e-10	17.0518
Scaffold_1	273310612	G	0.7	0	C	4.4e-18	2.5543e-10	17.3565
Scaffold_1	273314682	C	0.7	0	G	4.4e-18	2.5543e-10	17.3565
Scaffold_1	273320272	T	0.7	0	C	4.4e-18	2.5543e-10	17.3565
Scaffold_1	273340623	T	0.7	0	A	4.4e-18	2.5543e-10	17.3565
Scaffold_1	273341878	G	0.7	0	C	5.683e-18	3.29911e-10	17.2454
Scaffold_1	273346173	C	0.7	0	T	4.4e-18	2.5543e-10	17.3565
Scaffold_1	273346757	G	0.7	0	A	4.4e-18	2.5543e-10	17.3565
Scaffold_1	273347774	T	0.7	0	A	4.4e-18	2.5543e-10	17.3565
Scaffold_1	273348465	A	0.7241	0	C	4.522e-19	2.62512e-11	18.3447
Scaffold_1	273351114	A	0.7	0	G	4.4e-18	2.5543e-10	17.3565
Scaffold_1	273354999	G	0.7	0	A	4.4e-18	2.5543e-10	17.3565
Scaffold_1	273355550	C	0.7	0	T	4.4e-18	2.5543e-10	17.3565
Scaffold_1	273356894	C	0.7	0	T	4.4e-18	2.5543e-10	17.3565
Scaffold_1	273358589	T	0.7	0	C	4.4e-18	2.5543e-10	17.3565
Scaffold_1	273361296	C	0.7	0	T	4.4e-18	2.5543e-10	17.3565
Scaffold_1	273364490	T	0.7	0	C	4.4e-18	2.5543e-10	17.3565
Scaffold_1	273378437	C	0.7	0	T	4.4e-18	2.5543e-10	17.3565
Scaffold_1	273379899	G	0.7	0	A	4.4e-18	2.5543e-10	17.3565
Scaffold_1	273381199	A	0.7	0	G	4.4e-18	2.5543e-10	17.3565
Scaffold_1	273382961	T	0.7	0	G	4.4e-18	2.5543e-10	17.3565
Scaffold_1	273384828	A	0.7241	0	G	4.522e-19	2.62512e-11	18.3447
Scaffold_1	273389906	T	0.7	0	C	4.4e-18	2.5543e-10	17.3565
Scaffold_1	273392762	T	0.7	0	G	4.4e-18	2.5543e-10	17.3565
Scaffold_1	273395236	T	0.7241	0	C	4.522e-19	2.62512e-11	18.3447
Scaffold_1	273399942	A	0.7	0	T	4.4e-18	2.5543e-10	17.3565
Scaffold_1	273400816	T	0.7	0	G	4.4e-18	2.5543e-10	17.3565
Scaffold_1	273401781	C	0.7	0	T	4.4e-18	2.5543e-10	17.3565
Scaffold_1	273404048	C	0.7	0	T	5.683e-18	3.29911e-10	17.2454
Scaffold_1	273405329	T	0.7	0	C	4.4e-18	2.5543e-10	17.3565
Scaffold_1	273405851	C	0.7	0	T	4.4e-18	2.5543e-10	17.3565
Scaffold_1	273410877	G	0.7	0	A	4.4e-18	2.5543e-10	17.3565
Scaffold_1	273412190	C	0.7	0	T	4.4e-18	2.5543e-10	17.3565
Scaffold_1	273416255	A	0.7	0	G	4.4e-18	2.5543e-10	17.3565
Scaffold_1	273436034	C	0.7	0	G	4.4e-18	2.5543e-10	17.3565
Scaffold_1	273440704	C	0.7	0	A	4.4e-18	2.5543e-10	17.3565
Scaffold_1	273442130	T	0.7241	0	C	4.522e-19	2.62512e-11	18.3447
Scaffold_1	273443284	G	0.7241	0	A	4.522e-19	2.62512e-11	18.3447
Scaffold_1	273448728	A	0.7	0	C	4.4e-18	2.5543e-10	17.3565
Scaffold_1	273453862	A	0.7	0	G	4.4e-18	2.5543e-10	17.3565
Scaffold_1	273458811	G	0.7	0	A	4.4e-18	2.5543e-10	17.3565
Scaffold_1	273460213	G	0.7	0	A	4.4e-18	2.5543e-10	17.3565
Scaffold_1	273464441	A	0.6897	0	T	8.875e-18	5.15214e-10	17.0518
Scaffold_1	273488571	T	0.7	0	G	4.4e-18	2.5543e-10	17.3565
Scaffold_1	273495129	G	0.6897	0	C	8.875e-18	5.15214e-10	17.0518
Scaffold_1	273504675	G	0.7	0	A	4.4e-18	2.5543e-10	17.3565
Scaffold_1	273536430	A	0.7	0	T	4.4e-18	2.5543e-10	17.3565
Scaffold_1	273545622	A	0.6897	0	G	8.875e-18	5.15214e-10	17.0518
Scaffold_1	273573152	T	0.7	0	A	4.4e-18	2.5543e-10	17.3565
Scaffold_1	273585560	C	0.6897	0	T	8.875e-18	5.15214e-10	17.0518
Scaffold_1	273588172	A	0.7	0	G	4.4e-18	2.5543e-10	17.3565
Scaffold_1	273591209	G	0.7	0	T	4.4e-18	2.5543e-10	17.3565
Scaffold_1	273596397	T	0.7	0	C	4.4e-18	2.5543e-10	17.3565
Scaffold_1	273597226	T	0.6897	0	A	8.875e-18	5.15214e-10	17.0518
Scaffold_1	273598250	C	0.7	0	T	4.4e-18	2.5543e-10	17.3565
Scaffold_1	273617041	C	0.6897	0	T	8.875e-18	5.15214e-10	17.0518
Scaffold_1	273621730	T	0.7	0	A	4.4e-18	2.5543e-10	17.3565
Scaffold_1	273641566	T	0.7241	0	C	4.522e-19	2.62512e-11	18.3447
Scaffold_1	273647884	G	0.7	0	C	4.4e-18	2.5543e-10	17.3565
Scaffold_1	273649696	T	0.7	0	A	4.4e-18	2.5543e-10	17.3565
Scaffold_1	273649697	T	0.7	0	A	4.4e-18	2.5543e-10	17.3565
Scaffold_1	273651363	A	0.7	0	G	4.4e-18	2.5543e-10	17.3565
Scaffold_1	273651398	A	0.6833	0	G	1.83e-17	1.06236e-09	16.7375
Scaffold_1	273651429	G	0.6833	0	T	1.83e-17	1.06236e-09	16.7375
Scaffold_1	273651628	G	0.6897	0	T	8.875e-18	5.15214e-10	17.0518
Scaffold_1	273651633	A	0.6897	0	G	8.875e-18	5.15214e-10	17.0518
Scaffold_1	273651685	A	0.6897	0	T	8.875e-18	5.15214e-10	17.0518
Scaffold_1	273651713	T	0.7	0	C	4.4e-18	2.5543e-10	17.3565
Scaffold_1	273652041	G	0.7	0	A	4.4e-18	2.5543e-10	17.3565
Scaffold_1	273652050	C	0.7	0	T	4.4e-18	2.5543e-10	17.3565
Scaffold_1	273652086	G	0.7	0	T	4.4e-18	2.5543e-10	17.3565
Scaffold_1	273652102	G	0.7	0	A	4.4e-18	2.5543e-10	17.3565
Scaffold_1	273652117	C	0.7	0	T	4.4e-18	2.5543e-10	17.3565
Scaffold_1	273652145	C	0.7	0	G	4.4e-18	2.5543e-10	17.3565
Scaffold_1	273652149	A	0.7	0	C	4.4e-18	2.5543e-10	17.3565
Scaffold_1	273653248	A	0.7	0	T	4.4e-18	2.5543e-10	17.3565
Scaffold_1	273653257	G	0.7	0	A	4.4e-18	2.5543e-10	17.3565
Scaffold_1	273653286	A	0.7	0	G	4.4e-18	2.5543e-10	17.3565
Scaffold_1	273653287	C	0.7	0	T	4.4e-18	2.5543e-10	17.3565
Scaffold_1	273653297	G	0.7	0	A	4.4e-18	2.5543e-10	17.3565
Scaffold_1	273653309	A	0.6897	0	G	8.875e-18	5.15214e-10	17.0518
Scaffold_1	273653311	A	0.6897	0	C	8.875e-18	5.15214e-10	17.0518
Scaffold_1	273653328	T	0.7	0	C	4.4e-18	2.5543e-10	17.3565
Scaffold_1	273653333	A	0.6897	0	G	8.875e-18	5.15214e-10	17.0518
Scaffold_1	273653343	C	0.6897	0	T	8.875e-18	5.15214e-10	17.0518
Scaffold_1	273653363	C	0.6897	0	T	8.875e-18	5.15214e-10	17.0518
Scaffold_1	273653392	G	0.6897	0	T	8.875e-18	5.15214e-10	17.0518
Scaffold_1	273653415	T	0.6897	0	C	8.875e-18	5.15214e-10	17.0518
Scaffold_1	273653467	A	0.7	0	G	4.4e-18	2.5543e-10	17.3565
Scaffold_1	273653487	T	0.7	0	C	4.4e-18	2.5543e-10	17.3565
Scaffold_1	273653488	T	0.7	0	C	4.4e-18	2.5543e-10	17.3565
Scaffold_1	273653590	G	0.6897	0	T	8.875e-18	5.15214e-10	17.0518
Scaffold_1	273653604	T	0.6897	0	G	8.875e-18	5.15214e-10	17.0518
Scaffold_1	273653659	G	0.6897	0	A	8.875e-18	5.15214e-10	17.0518
Scaffold_1	273653690	C	0.6897	0	T	8.875e-18	5.15214e-10	17.0518
Scaffold_1	273653703	T	0.7143	0	C	1.888e-18	1.09603e-10	17.724
Scaffold_1	273653710	A	0.7143	0	C	1.888e-18	1.09603e-10	17.724
Scaffold_1	273653717	T	0.7143	0	C	1.888e-18	1.09603e-10	17.724
Scaffold_1	273653727	T	0.7241	0	C	4.522e-19	2.62512e-11	18.3447
Scaffold_1	273653737	T	0.7241	0	C	2.19e-18	1.27134e-10	17.6596
Scaffold_1	273653743	A	0.7241	0	C	2.19e-18	1.27134e-10	17.6596
Scaffold_1	273653754	G	0.7241	0	C	2.19e-18	1.27134e-10	17.6596
Scaffold_1	273653767	A	0.7	0	T	4.4e-18	2.5543e-10	17.3565
Scaffold_1	273653793	G	0.7	0	T	4.4e-18	2.5543e-10	17.3565
Scaffold_1	273653806	C	0.7	0	T	4.4e-18	2.5543e-10	17.3565
Scaffold_1	273653848	G	0.7	0	A	4.4e-18	2.5543e-10	17.3565
Scaffold_1	273653849	A	0.7	0	G	4.4e-18	2.5543e-10	17.3565
Scaffold_1	273653886	T	0.7	0	A	4.4e-18	2.5543e-10	17.3565
Scaffold_1	273653912	T	0.7	0	A	4.4e-18	2.5543e-10	17.3565
Scaffold_1	273653919	C	0.7	0	T	4.4e-18	2.5543e-10	17.3565
Scaffold_1	273653946	G	0.7	0	A	4.4e-18	2.5543e-10	17.3565
Scaffold_1	273653947	A	0.7	0	T	4.4e-18	2.5543e-10	17.3565
Scaffold_1	273653952	C	0.7	0	G	4.4e-18	2.5543e-10	17.3565
Scaffold_1	273653978	A	0.7	0	T	4.4e-18	2.5543e-10	17.3565
Scaffold_1	273654007	C	0.7	0	T	4.4e-18	2.5543e-10	17.3565
Scaffold_1	273654057	T	0.7	0	C	4.4e-18	2.5543e-10	17.3565
Scaffold_1	273654077	C	0.7	0	T	4.4e-18	2.5543e-10	17.3565
Scaffold_1	273654083	C	0.7	0	T	4.4e-18	2.5543e-10	17.3565
Scaffold_1	273654084	T	0.7	0	C	4.4e-18	2.5543e-10	17.3565
Scaffold_1	273654086	T	0.7	0	C	4.4e-18	2.5543e-10	17.3565
Scaffold_1	273654159	A	0.7	0	C	4.4e-18	2.5543e-10	17.3565
Scaffold_1	273654177	A	0.7	0	G	4.4e-18	2.5543e-10	17.3565
Scaffold_1	273654301	A	0.7	0	G	4.4e-18	2.5543e-10	17.3565
Scaffold_1	273654309	G	0.7	0	A	4.4e-18	2.5543e-10	17.3565
Scaffold_1	273654314	A	0.7	0	T	4.4e-18	2.5543e-10	17.3565
Scaffold_1	273654329	A	0.7	0	T	4.4e-18	2.5543e-10	17.3565
Scaffold_1	273654400	G	0.7	0	C	4.4e-18	2.5543e-10	17.3565
Scaffold_1	273654407	T	0.7	0	C	4.4e-18	2.5543e-10	17.3565
Scaffold_1	273654408	G	0.7	0	A	4.4e-18	2.5543e-10	17.3565
Scaffold_1	273654456	C	0.7	0	T	4.4e-18	2.5543e-10	17.3565
Scaffold_1	273654476	C	0.7	0	T	4.4e-18	2.5543e-10	17.3565
Scaffold_1	273654497	T	0.7	0	G	4.4e-18	2.5543e-10	17.3565
Scaffold_1	273654508	T	0.7	0	A	4.4e-18	2.5543e-10	17.3565
Scaffold_1	273654520	T	0.7	0	G	4.4e-18	2.5543e-10	17.3565
Scaffold_1	273654524	C	0.7	0	T	4.4e-18	2.5543e-10	17.3565
Scaffold_1	273654535	A	0.7	0	C	4.4e-18	2.5543e-10	17.3565
Scaffold_1	273654566	T	0.6897	0	A	8.875e-18	5.15214e-10	17.0518
Scaffold_1	273654606	G	0.7	0	A	4.4e-18	2.5543e-10	17.3565
Scaffold_1	273654632	T	0.7	0	A	4.4e-18	2.5543e-10	17.3565
Scaffold_1	273654652	A	0.7	0	G	4.4e-18	2.5543e-10	17.3565
Scaffold_1	273654706	T	0.7	0	G	4.4e-18	2.5543e-10	17.3565
Scaffold_1	273654716	T	0.7	0	A	4.4e-18	2.5543e-10	17.3565
Scaffold_1	273654725	G	0.7	0	C	4.4e-18	2.5543e-10	17.3565
Scaffold_1	273654774	A	0.7	0	G	4.4e-18	2.5543e-10	17.3565
Scaffold_1	273654837	C	0.7	0	G	4.4e-18	2.5543e-10	17.3565
Scaffold_1	273654902	G	0.7	0	C	4.4e-18	2.5543e-10	17.3565
Scaffold_1	273654988	A	0.7	0	C	4.4e-18	2.5543e-10	17.3565
Scaffold_1	273655044	A	0.7	0	G	4.4e-18	2.5543e-10	17.3565
Scaffold_1	273655137	G	0.7	0	T	4.4e-18	2.5543e-10	17.3565
Scaffold_1	273655143	T	0.7	0	G	4.4e-18	2.5543e-10	17.3565
Scaffold_1	273655206	A	0.7	0	T	4.4e-18	2.5543e-10	17.3565
Scaffold_1	273655238	G	0.7	0	A	4.4e-18	2.5543e-10	17.3565
Scaffold_1	273655253	A	0.7	0	G	4.4e-18	2.5543e-10	17.3565
Scaffold_1	273655276	G	0.7	0	C	4.4e-18	2.5543e-10	17.3565
Scaffold_1	273655328	C	0.7	0	T	4.4e-18	2.5543e-10	17.3565
Scaffold_1	273655346	A	0.7	0	T	4.4e-18	2.5543e-10	17.3565
Scaffold_1	273655418	T	0.7	0	G	4.4e-18	2.5543e-10	17.3565
Scaffold_1	273655474	C	0.7	0	A	4.4e-18	2.5543e-10	17.3565
Scaffold_1	273655513	A	0.7	0	C	4.4e-18	2.5543e-10	17.3565
Scaffold_1	273655542	G	0.7	0	A	4.4e-18	2.5543e-10	17.3565
Scaffold_1	273655547	G	0.7	0	C	4.4e-18	2.5543e-10	17.3565
Scaffold_1	273655617	C	0.7	0	T	4.4e-18	2.5543e-10	17.3565
Scaffold_1	273655630	A	0.7	0	G	4.4e-18	2.5543e-10	17.3565
Scaffold_1	273655639	C	0.7	0	T	4.4e-18	2.5543e-10	17.3565
Scaffold_1	273655679	C	0.7	0	A	4.4e-18	2.5543e-10	17.3565
Scaffold_1	273655685	A	0.7	0	T	4.4e-18	2.5543e-10	17.3565
Scaffold_1	273655702	C	0.7	0	G	4.4e-18	2.5543e-10	17.3565
Scaffold_1	273655705	A	0.7	0	G	4.4e-18	2.5543e-10	17.3565
Scaffold_1	273655714	A	0.7	0	G	4.4e-18	2.5543e-10	17.3565
Scaffold_1	273655720	A	0.7	0	T	4.4e-18	2.5543e-10	17.3565
Scaffold_1	273655732	A	0.7	0	C	4.4e-18	2.5543e-10	17.3565
Scaffold_1	273655752	T	0.7	0	A	4.4e-18	2.5543e-10	17.3565
Scaffold_1	273655824	T	0.6897	0	C	8.875e-18	5.15214e-10	17.0518
Scaffold_1	273655892	A	0.7	0	G	4.4e-18	2.5543e-10	17.3565
Scaffold_1	273655930	G	0.7	0	C	4.4e-18	2.5543e-10	17.3565
Scaffold_1	273655934	C	0.7	0	G	4.4e-18	2.5543e-10	17.3565
Scaffold_1	273655938	T	0.7	0	A	4.4e-18	2.5543e-10	17.3565
Scaffold_1	273655975	C	0.7	0	A	4.4e-18	2.5543e-10	17.3565
Scaffold_1	273655980	C	0.7	0	A	4.4e-18	2.5543e-10	17.3565
Scaffold_1	273656011	C	0.7	0	A	4.4e-18	2.5543e-10	17.3565
Scaffold_1	273656058	A	0.7	0	T	4.4e-18	2.5543e-10	17.3565
Scaffold_1	273656081	C	0.7	0	T	4.4e-18	2.5543e-10	17.3565
Scaffold_1	273656086	T	0.7	0	A	4.4e-18	2.5543e-10	17.3565
Scaffold_1	273656089	G	0.7	0	T	4.4e-18	2.5543e-10	17.3565
Scaffold_1	273656144	T	0.7	0	A	4.4e-18	2.5543e-10	17.3565
Scaffold_1	273656185	A	0.7	0	G	4.4e-18	2.5543e-10	17.3565
Scaffold_1	273656298	C	0.7	0	T	4.4e-18	2.5543e-10	17.3565
Scaffold_1	273656309	T	0.7	0	A	4.4e-18	2.5543e-10	17.3565
Scaffold_1	273656363	G	0.7	0	A	4.4e-18	2.5543e-10	17.3565
Scaffold_1	273656367	A	0.7	0	G	4.4e-18	2.5543e-10	17.3565
Scaffold_1	273656386	C	0.7	0	A	4.4e-18	2.5543e-10	17.3565
Scaffold_1	273656393	C	0.7	0	T	4.4e-18	2.5543e-10	17.3565
Scaffold_1	273656407	T	0.7	0	A	4.4e-18	2.5543e-10	17.3565
Scaffold_1	273656446	A	0.7	0	C	4.4e-18	2.5543e-10	17.3565
Scaffold_1	273656474	C	0.7	0	T	4.4e-18	2.5543e-10	17.3565
Scaffold_1	273656509	G	0.7	0	A	4.4e-18	2.5543e-10	17.3565
Scaffold_1	273656597	G	0.7	0	A	4.4e-18	2.5543e-10	17.3565
Scaffold_1	273656615	G	0.7	0	A	4.4e-18	2.5543e-10	17.3565
Scaffold_1	273656645	T	0.7	0	G	4.4e-18	2.5543e-10	17.3565
Scaffold_1	273656709	T	0.7	0	A	4.4e-18	2.5543e-10	17.3565
Scaffold_1	273656771	T	0.7	0	G	4.4e-18	2.5543e-10	17.3565
Scaffold_1	273656784	T	0.6897	0	G	8.875e-18	5.15214e-10	17.0518
Scaffold_1	273656807	A	0.7	0	T	4.4e-18	2.5543e-10	17.3565
Scaffold_1	273656824	A	0.7	0	G	4.4e-18	2.5543e-10	17.3565
Scaffold_1	273656888	C	0.7	0	T	4.4e-18	2.5543e-10	17.3565
Scaffold_1	273656934	G	0.7	0	A	4.4e-18	2.5543e-10	17.3565
Scaffold_1	273656983	T	0.7	0	A	4.4e-18	2.5543e-10	17.3565
Scaffold_1	273656985	A	0.7	0	T	4.4e-18	2.5543e-10	17.3565
Scaffold_1	273657027	T	0.7	0	A	4.4e-18	2.5543e-10	17.3565
Scaffold_1	273657091	A	0.7	0	G	4.4e-18	2.5543e-10	17.3565
Scaffold_1	273657126	T	0.7	0	C	4.4e-18	2.5543e-10	17.3565
Scaffold_1	273657136	G	0.7	0	A	4.4e-18	2.5543e-10	17.3565
Scaffold_1	273657164	G	0.7	0	C	4.4e-18	2.5543e-10	17.3565
Scaffold_1	273657192	A	0.7	0	G	4.4e-18	2.5543e-10	17.3565
Scaffold_1	273657219	T	0.7	0	C	4.4e-18	2.5543e-10	17.3565
Scaffold_1	273657329	G	0.7241	0	A	2.19e-18	1.27134e-10	17.6596
Scaffold_1	273657331	A	0.7241	0	G	2.19e-18	1.27134e-10	17.6596
Scaffold_1	273657363	A	0.7	0	G	4.4e-18	2.5543e-10	17.3565
Scaffold_1	273657396	A	0.7	0	G	4.4e-18	2.5543e-10	17.3565
Scaffold_1	273657415	C	0.7	0	T	4.4e-18	2.5543e-10	17.3565
Scaffold_1	273657487	C	0.7241	0	A	4.522e-19	2.62512e-11	18.3447
Scaffold_1	273657490	C	0.7241	0	T	4.522e-19	2.62512e-11	18.3447
Scaffold_1	273657578	A	0.7	0	T	4.4e-18	2.5543e-10	17.3565
Scaffold_1	273657624	A	0.7	0	C	4.4e-18	2.5543e-10	17.3565
Scaffold_1	273657645	C	0.7	0	T	4.4e-18	2.5543e-10	17.3565
Scaffold_1	273657658	C	0.7	0	T	4.4e-18	2.5543e-10	17.3565
Scaffold_1	273657691	C	0.7	0	A	4.4e-18	2.5543e-10	17.3565
Scaffold_1	273657703	G	0.7	0	T	4.4e-18	2.5543e-10	17.3565
Scaffold_1	273657718	T	0.7	0	C	4.4e-18	2.5543e-10	17.3565
Scaffold_1	273657855	T	0.7	0	A	4.4e-18	2.5543e-10	17.3565
Scaffold_1	273657868	C	0.7	0	T	5.683e-18	3.29911e-10	17.2454
Scaffold_1	273657952	T	0.7	0	C	4.4e-18	2.5543e-10	17.3565
Scaffold_1	273657960	A	0.7	0	G	4.4e-18	2.5543e-10	17.3565
Scaffold_1	273657968	G	0.7	0	A	4.4e-18	2.5543e-10	17.3565
Scaffold_1	273657972	C	0.7	0	G	4.4e-18	2.5543e-10	17.3565
Scaffold_1	273658027	A	0.7	0	G	4.4e-18	2.5543e-10	17.3565
Scaffold_1	273658037	T	0.7241	0	C	4.522e-19	2.62512e-11	18.3447
Scaffold_1	273658069	T	0.7	0	A	4.4e-18	2.5543e-10	17.3565
Scaffold_1	273658161	T	0.7	0	C	4.4e-18	2.5543e-10	17.3565
Scaffold_1	273658266	G	0.7	0	A	4.4e-18	2.5543e-10	17.3565
Scaffold_1	273658272	T	0.7	0	C	4.4e-18	2.5543e-10	17.3565
Scaffold_1	273658293	G	0.7	0	A	4.4e-18	2.5543e-10	17.3565
Scaffold_1	273658302	T	0.7	0	C	4.4e-18	2.5543e-10	17.3565
Scaffold_1	273658326	T	0.7	0	C	4.4e-18	2.5543e-10	17.3565
Scaffold_1	273658337	T	0.7	0	C	4.4e-18	2.5543e-10	17.3565
Scaffold_1	273658557	G	0.7	0	T	4.4e-18	2.5543e-10	17.3565
Scaffold_1	273658590	G	0.7	0	A	4.4e-18	2.5543e-10	17.3565
Scaffold_1	273658617	T	0.7	0	G	4.4e-18	2.5543e-10	17.3565
Scaffold_1	273658718	A	0.7	0	G	4.4e-18	2.5543e-10	17.3565
Scaffold_1	273658769	G	0.7	0	T	4.4e-18	2.5543e-10	17.3565
Scaffold_1	273658810	C	0.7	0	G	4.4e-18	2.5543e-10	17.3565
Scaffold_1	273658880	A	0.6833	0	T	1.83e-17	1.06236e-09	16.7375
Scaffold_1	273658949	T	0.7	0	G	4.4e-18	2.5543e-10	17.3565
Scaffold_1	273658987	C	0.7	0	T	4.4e-18	2.5543e-10	17.3565
Scaffold_1	273658989	T	0.7	0	C	4.4e-18	2.5543e-10	17.3565
Scaffold_1	273658994	A	0.7	0	G	4.4e-18	2.5543e-10	17.3565
Scaffold_1	273659023	G	0.7	0	C	4.4e-18	2.5543e-10	17.3565
Scaffold_1	273659066	A	0.7	0	G	4.4e-18	2.5543e-10	17.3565
Scaffold_1	273659284	A	0.7	0	T	4.4e-18	2.5543e-10	17.3565
Scaffold_1	273659360	C	0.7	0	T	4.4e-18	2.5543e-10	17.3565
Scaffold_1	273659393	C	0.7	0	T	4.4e-18	2.5543e-10	17.3565
Scaffold_1	273659432	A	0.7	0	G	4.4e-18	2.5543e-10	17.3565
Scaffold_1	273659449	T	0.7	0	A	4.4e-18	2.5543e-10	17.3565
Scaffold_1	273659486	A	0.7	0	C	4.4e-18	2.5543e-10	17.3565
Scaffold_1	273659531	C	0.7	0	T	4.4e-18	2.5543e-10	17.3565
Scaffold_1	273659569	T	0.7	0	C	4.4e-18	2.5543e-10	17.3565
Scaffold_1	273659572	G	0.7	0	A	4.4e-18	2.5543e-10	17.3565
Scaffold_1	273659610	A	0.7	0	C	4.4e-18	2.5543e-10	17.3565
Scaffold_1	273659706	A	0.7	0	T	4.4e-18	2.5543e-10	17.3565
Scaffold_1	273659709	G	0.7	0	T	4.4e-18	2.5543e-10	17.3565
Scaffold_1	273659759	A	0.7	0	T	4.4e-18	2.5543e-10	17.3565
Scaffold_1	273659771	T	0.7	0	C	4.4e-18	2.5543e-10	17.3565
Scaffold_1	273659936	T	0.7	0	C	4.4e-18	2.5543e-10	17.3565
Scaffold_1	273660227	T	0.7	0	G	4.4e-18	2.5543e-10	17.3565
Scaffold_1	273660262	G	0.7241	0	A	4.522e-19	2.62512e-11	18.3447
Scaffold_1	273660266	A	0.7241	0	C	4.522e-19	2.62512e-11	18.3447
Scaffold_1	273660270	G	0.7241	0	C	4.522e-19	2.62512e-11	18.3447
Scaffold_1	273660306	G	0.7	0	T	4.4e-18	2.5543e-10	17.3565
Scaffold_1	273660320	C	0.7	0	T	4.4e-18	2.5543e-10	17.3565
Scaffold_1	273660502	A	0.7	0	G	4.4e-18	2.5543e-10	17.3565
Scaffold_1	273660519	A	0.7	0	G	4.4e-18	2.5543e-10	17.3565
Scaffold_1	273660545	G	0.7	0	A	4.4e-18	2.5543e-10	17.3565
Scaffold_1	273660546	C	0.7	0	T	4.4e-18	2.5543e-10	17.3565
Scaffold_1	273660560	C	0.6897	0	A	8.875e-18	5.15214e-10	17.0518
Scaffold_1	273660618	A	0.7	0	G	4.4e-18	2.5543e-10	17.3565
Scaffold_1	273660620	A	0.7	0	G	4.4e-18	2.5543e-10	17.3565
Scaffold_1	273660636	T	0.7	0	C	4.4e-18	2.5543e-10	17.3565
Scaffold_1	273660733	A	0.7	0	T	4.4e-18	2.5543e-10	17.3565
Scaffold_1	273660734	T	0.7	0	G	4.4e-18	2.5543e-10	17.3565
Scaffold_1	273660759	T	0.7	0	C	4.4e-18	2.5543e-10	17.3565
Scaffold_1	273660828	C	0.7	0	T	4.4e-18	2.5543e-10	17.3565
Scaffold_1	273660838	G	0.7	0	A	4.4e-18	2.5543e-10	17.3565
Scaffold_1	273660848	T	0.7	0	A	4.4e-18	2.5543e-10	17.3565
Scaffold_1	273660849	T	0.7	0	C	4.4e-18	2.5543e-10	17.3565
Scaffold_1	273660852	T	0.7	0	C	5.683e-18	3.29911e-10	17.2454
Scaffold_1	273660868	T	0.7	0	C	5.683e-18	3.29911e-10	17.2454
Scaffold_1	273660972	T	0.6897	0	A	8.875e-18	5.15214e-10	17.0518
Scaffold_1	273660982	A	0.6897	0	T	8.875e-18	5.15214e-10	17.0518
Scaffold_1	273661116	C	0.7	0	G	4.4e-18	2.5543e-10	17.3565
Scaffold_1	273661208	A	0.7	0	T	4.4e-18	2.5543e-10	17.3565
Scaffold_1	273661223	G	0.7	0	A	4.4e-18	2.5543e-10	17.3565
Scaffold_1	273661306	A	0.7	0	T	4.4e-18	2.5543e-10	17.3565
Scaffold_1	273661352	T	0.7	0	C	4.4e-18	2.5543e-10	17.3565
Scaffold_1	273661376	T	0.7	0	C	4.4e-18	2.5543e-10	17.3565
Scaffold_1	273661407	T	0.7	0	G	4.4e-18	2.5543e-10	17.3565
Scaffold_1	273661483	G	0.7	0	A	4.4e-18	2.5543e-10	17.3565
Scaffold_1	273661486	A	0.7	0	G	4.4e-18	2.5543e-10	17.3565
Scaffold_1	273661496	T	0.7	0	G	4.4e-18	2.5543e-10	17.3565
Scaffold_1	273661504	A	0.7	0	T	5.683e-18	3.29911e-10	17.2454
Scaffold_1	273661506	G	0.7	0	T	4.4e-18	2.5543e-10	17.3565
Scaffold_1	273661572	A	0.7	0	G	4.4e-18	2.5543e-10	17.3565
Scaffold_1	273661619	A	0.6897	0	G	8.875e-18	5.15214e-10	17.0518
Scaffold_1	273661621	T	0.6897	0	C	8.875e-18	5.15214e-10	17.0518
Scaffold_1	273661643	T	0.6897	0	G	8.875e-18	5.15214e-10	17.0518
Scaffold_1	273661709	A	0.7	0	G	4.4e-18	2.5543e-10	17.3565
Scaffold_1	273661712	A	0.7	0	G	4.4e-18	2.5543e-10	17.3565
Scaffold_1	273661745	A	0.7	0	G	4.4e-18	2.5543e-10	17.3565
Scaffold_1	273661862	C	0.7	0	T	4.4e-18	2.5543e-10	17.3565
Scaffold_1	273661953	C	0.7	0	G	4.4e-18	2.5543e-10	17.3565
Scaffold_1	273661956	C	0.7	0	T	4.4e-18	2.5543e-10	17.3565
Scaffold_1	273661972	G	0.7	0	A	4.4e-18	2.5543e-10	17.3565
Scaffold_1	273661986	G	0.7	0	C	4.4e-18	2.5543e-10	17.3565
Scaffold_1	273661995	T	0.7	0	A	4.4e-18	2.5543e-10	17.3565
Scaffold_1	273662012	G	0.7	0	T	4.4e-18	2.5543e-10	17.3565
Scaffold_1	273662017	C	0.7	0	T	4.4e-18	2.5543e-10	17.3565
Scaffold_1	273662081	G	0.7	0	A	4.4e-18	2.5543e-10	17.3565
Scaffold_1	273662083	T	0.7	0	A	4.4e-18	2.5543e-10	17.3565
Scaffold_1	273662178	C	0.7	0	T	4.4e-18	2.5543e-10	17.3565
Scaffold_1	273662397	C	0.7	0	T	4.4e-18	2.5543e-10	17.3565
Scaffold_1	273662407	C	0.7	0	T	4.4e-18	2.5543e-10	17.3565
Scaffold_1	273662510	C	0.7	0	A	4.4e-18	2.5543e-10	17.3565
Scaffold_1	273662578	A	0.7	0	C	4.4e-18	2.5543e-10	17.3565
Scaffold_1	273662607	T	0.7	0	C	4.4e-18	2.5543e-10	17.3565
Scaffold_1	273662654	C	0.7	0	T	4.4e-18	2.5543e-10	17.3565
Scaffold_1	273662662	C	0.7	0	G	4.4e-18	2.5543e-10	17.3565
Scaffold_1	273662675	G	0.7	0	A	4.4e-18	2.5543e-10	17.3565
Scaffold_1	273662705	T	0.7	0	C	4.4e-18	2.5543e-10	17.3565
Scaffold_1	273662714	G	0.7	0	A	4.4e-18	2.5543e-10	17.3565
Scaffold_1	273662726	C	0.7	0	T	4.4e-18	2.5543e-10	17.3565
Scaffold_1	273662750	A	0.7	0	C	4.4e-18	2.5543e-10	17.3565
Scaffold_1	273662836	G	0.7	0	C	4.4e-18	2.5543e-10	17.3565
Scaffold_1	273662856	T	0.7241	0	C	1.232e-17	7.15204e-10	16.9094
Scaffold_1	273662899	T	0.7	0	C	4.4e-18	2.5543e-10	17.3565
Scaffold_1	273662913	A	0.7	0	G	4.4e-18	2.5543e-10	17.3565
Scaffold_1	273663010	T	0.7	0	C	4.4e-18	2.5543e-10	17.3565
Scaffold_1	273663045	C	0.7	0	T	4.4e-18	2.5543e-10	17.3565
Scaffold_1	273663112	T	0.7	0	G	4.4e-18	2.5543e-10	17.3565
Scaffold_1	273663131	A	0.7	0	T	4.4e-18	2.5543e-10	17.3565
Scaffold_1	273663136	G	0.7	0	C	4.4e-18	2.5543e-10	17.3565
Scaffold_1	273663164	T	0.7	0	A	4.4e-18	2.5543e-10	17.3565
Scaffold_1	273663181	A	0.7	0	T	4.4e-18	2.5543e-10	17.3565
Scaffold_1	273663194	T	0.7	0	C	4.4e-18	2.5543e-10	17.3565
Scaffold_1	273663221	C	0.7	0	A	4.4e-18	2.5543e-10	17.3565
Scaffold_1	273663360	G	0.7	0	C	4.4e-18	2.5543e-10	17.3565
Scaffold_1	273663627	T	0.7	0	C	4.4e-18	2.5543e-10	17.3565
Scaffold_1	273663714	T	0.7	0	C	4.4e-18	2.5543e-10	17.3565
Scaffold_1	273663722	T	0.7	0	C	4.4e-18	2.5543e-10	17.3565
Scaffold_1	273663744	A	0.7	0	G	4.4e-18	2.5543e-10	17.3565
Scaffold_1	273663760	G	0.7	0	T	4.4e-18	2.5543e-10	17.3565
Scaffold_1	273663765	C	0.7	0	T	4.4e-18	2.5543e-10	17.3565
Scaffold_1	273663858	T	0.7	0	C	4.4e-18	2.5543e-10	17.3565
Scaffold_1	273663889	G	0.7	0	A	4.4e-18	2.5543e-10	17.3565
Scaffold_1	273663890	A	0.7	0	G	4.4e-18	2.5543e-10	17.3565
Scaffold_1	273664044	A	0.7	0	G	4.4e-18	2.5543e-10	17.3565
Scaffold_1	273664049	T	0.7	0	G	4.4e-18	2.5543e-10	17.3565
Scaffold_1	273664058	T	0.7	0	C	4.4e-18	2.5543e-10	17.3565
Scaffold_1	273664162	A	0.7037	0	C	8.179e-18	4.7481e-10	17.0873
Scaffold_1	273664169	A	0.7037	0	G	8.179e-18	4.7481e-10	17.0873
Scaffold_1	273664524	G	0.7	0	C	4.4e-18	2.5543e-10	17.3565
Scaffold_1	273664525	A	0.7	0	C	4.4e-18	2.5543e-10	17.3565
Scaffold_1	273664542	A	0.7	0	G	4.4e-18	2.5543e-10	17.3565
Scaffold_1	273664550	G	0.7	0	A	4.4e-18	2.5543e-10	17.3565
Scaffold_1	273664563	A	0.7	0	T	4.4e-18	2.5543e-10	17.3565
Scaffold_1	273664616	G	0.7	0	C	4.4e-18	2.5543e-10	17.3565
Scaffold_1	273664751	C	0.7	0	A	4.4e-18	2.5543e-10	17.3565
Scaffold_1	273664770	T	0.7	0	G	4.4e-18	2.5543e-10	17.3565
Scaffold_1	273664777	C	0.7	0	T	4.4e-18	2.5543e-10	17.3565
Scaffold_1	273664802	G	0.7	0	A	4.4e-18	2.5543e-10	17.3565
Scaffold_1	273664842	A	0.7	0	C	4.4e-18	2.5543e-10	17.3565
Scaffold_1	273664843	T	0.7	0	C	4.4e-18	2.5543e-10	17.3565
Scaffold_1	273664850	G	0.7	0	C	4.4e-18	2.5543e-10	17.3565
Scaffold_1	273664851	G	0.7	0	A	4.4e-18	2.5543e-10	17.3565
Scaffold_1	273664884	A	0.7	0	G	4.4e-18	2.5543e-10	17.3565
Scaffold_1	273664894	A	0.7	0	C	4.4e-18	2.5543e-10	17.3565
Scaffold_1	273664905	A	0.7	0	G	4.4e-18	2.5543e-10	17.3565
Scaffold_1	273664937	T	0.7	0	C	4.4e-18	2.5543e-10	17.3565
Scaffold_1	273665477	G	0.7	0	T	4.4e-18	2.5543e-10	17.3565
Scaffold_1	273665522	G	0.7	0	T	4.4e-18	2.5543e-10	17.3565
Scaffold_1	273665527	T	0.7	0	C	4.4e-18	2.5543e-10	17.3565
Scaffold_1	273665583	A	0.6897	0	T	8.875e-18	5.15214e-10	17.0518
Scaffold_1	273667923	C	0.7241	0	T	4.522e-19	2.62512e-11	18.3447
Scaffold_1	273667996	G	0.7241	0	T	4.522e-19	2.62512e-11	18.3447
Scaffold_1	273667998	T	0.7241	0	C	4.522e-19	2.62512e-11	18.3447
Scaffold_1	273668025	A	0.7241	0	T	4.522e-19	2.62512e-11	18.3447
Scaffold_1	273668026	T	0.7241	0	C	4.522e-19	2.62512e-11	18.3447
Scaffold_1	273668049	C	0.7241	0	T	4.522e-19	2.62512e-11	18.3447
Scaffold_1	273668056	A	0.7241	0	C	4.522e-19	2.62512e-11	18.3447
Scaffold_1	273668061	C	0.7241	0	T	4.522e-19	2.62512e-11	18.3447
Scaffold_1	273668086	G	0.7	0	C	4.4e-18	2.5543e-10	17.3565
Scaffold_1	273668100	G	0.7	0	A	4.4e-18	2.5543e-10	17.3565
Scaffold_1	273668105	T	0.7	0	A	4.4e-18	2.5543e-10	17.3565
Scaffold_1	273668107	G	0.7	0	A	4.4e-18	2.5543e-10	17.3565
Scaffold_1	273668191	C	0.7	0	T	4.4e-18	2.5543e-10	17.3565
Scaffold_1	273668206	A	0.7	0	C	4.4e-18	2.5543e-10	17.3565
Scaffold_1	273668224	C	0.7	0	T	4.4e-18	2.5543e-10	17.3565
Scaffold_1	273668256	C	0.7	0	A	4.4e-18	2.5543e-10	17.3565
Scaffold_1	273668307	T	0.7	0	G	4.4e-18	2.5543e-10	17.3565
Scaffold_1	273668309	T	0.7	0	A	4.4e-18	2.5543e-10	17.3565
Scaffold_1	273668364	T	0.7241	0	A	4.522e-19	2.62512e-11	18.3447
Scaffold_1	273668378	T	0.7241	0	C	4.522e-19	2.62512e-11	18.3447
Scaffold_1	273668438	C	0.7241	0	T	4.522e-19	2.62512e-11	18.3447
Scaffold_1	273668459	A	0.7	0	T	4.4e-18	2.5543e-10	17.3565
Scaffold_1	273668495	A	0.7	0	T	5.683e-18	3.29911e-10	17.2454
Scaffold_1	273668528	T	0.7	0	C	5.683e-18	3.29911e-10	17.2454
Scaffold_1	273669193	C	0.6897	0	G	8.875e-18	5.15214e-10	17.0518
Scaffold_1	273669225	C	0.6897	0	T	8.875e-18	5.15214e-10	17.0518
Scaffold_1	273669233	C	0.6897	0	T	8.875e-18	5.15214e-10	17.0518
Scaffold_1	273669240	T	0.6897	0	G	8.875e-18	5.15214e-10	17.0518
Scaffold_1	273669286	T	0.6897	0	G	8.875e-18	5.15214e-10	17.0518
Scaffold_1	273669316	C	0.6897	0	T	8.875e-18	5.15214e-10	17.0518
Scaffold_1	273669329	T	0.6897	0	C	8.875e-18	5.15214e-10	17.0518
Scaffold_1	273669394	G	0.7	0	A	4.4e-18	2.5543e-10	17.3565
Scaffold_1	273669406	A	0.7	0	T	4.4e-18	2.5543e-10	17.3565
Scaffold_1	273669409	A	0.7	0	G	4.4e-18	2.5543e-10	17.3565
Scaffold_1	273669428	C	0.7	0	A	4.4e-18	2.5543e-10	17.3565
Scaffold_1	273669431	C	0.7	0	A	4.4e-18	2.5543e-10	17.3565
Scaffold_1	273669432	T	0.7	0	G	4.4e-18	2.5543e-10	17.3565
Scaffold_1	273669440	A	0.7	0	G	4.4e-18	2.5543e-10	17.3565
Scaffold_1	273669474	G	0.7	0	C	4.4e-18	2.5543e-10	17.3565
Scaffold_1	273669598	T	0.6897	0	A	8.875e-18	5.15214e-10	17.0518
Scaffold_1	273669605	G	0.6897	0	A	8.875e-18	5.15214e-10	17.0518
Scaffold_1	273669669	A	0.7	0	T	5.683e-18	3.29911e-10	17.2454
Scaffold_1	273669724	C	0.6897	0	A	8.875e-18	5.15214e-10	17.0518
Scaffold_1	273669743	T	0.7	0	A	4.4e-18	2.5543e-10	17.3565
Scaffold_1	273669749	C	0.7	0	A	4.4e-18	2.5543e-10	17.3565
Scaffold_1	273669771	T	0.7	0	C	4.4e-18	2.5543e-10	17.3565
Scaffold_1	273669826	C	0.7	0	T	4.4e-18	2.5543e-10	17.3565
Scaffold_1	273669831	A	0.7	0	C	4.4e-18	2.5543e-10	17.3565
Scaffold_1	273669900	C	0.7	0	A	4.4e-18	2.5543e-10	17.3565
Scaffold_1	273669933	G	0.7241	0	T	4.522e-19	2.62512e-11	18.3447
Scaffold_1	273669967	T	0.7241	0	C	4.522e-19	2.62512e-11	18.3447
Scaffold_1	273670005	G	0.7	0	C	4.4e-18	2.5543e-10	17.3565
Scaffold_1	273670008	G	0.7	0	A	4.4e-18	2.5543e-10	17.3565
Scaffold_1	273670036	C	0.7	0	T	4.4e-18	2.5543e-10	17.3565
Scaffold_1	273670047	C	0.7	0	A	4.4e-18	2.5543e-10	17.3565
Scaffold_1	273670067	A	0.7	0	G	4.4e-18	2.5543e-10	17.3565
Scaffold_1	273670147	G	0.7	0	C	4.4e-18	2.5543e-10	17.3565
Scaffold_1	273670238	C	0.7	0	T	4.4e-18	2.5543e-10	17.3565
Scaffold_1	273670263	C	0.7	0	T	4.4e-18	2.5543e-10	17.3565
Scaffold_1	273670279	G	0.7	0	T	4.4e-18	2.5543e-10	17.3565
Scaffold_1	273670281	T	0.7	0	C	4.4e-18	2.5543e-10	17.3565
Scaffold_1	273670380	A	0.7	0	G	4.4e-18	2.5543e-10	17.3565
Scaffold_1	273670413	C	0.7	0	G	4.4e-18	2.5543e-10	17.3565
Scaffold_1	273670448	C	0.7	0	T	4.4e-18	2.5543e-10	17.3565
Scaffold_1	273670471	G	0.7241	0	A	4.522e-19	2.62512e-11	18.3447
Scaffold_1	273670475	A	0.7241	0	G	4.522e-19	2.62512e-11	18.3447
Scaffold_1	273670487	T	0.7	0	C	4.4e-18	2.5543e-10	17.3565
Scaffold_1	273670494	C	0.7	0	G	4.4e-18	2.5543e-10	17.3565
Scaffold_1	273670502	T	0.7	0	C	4.4e-18	2.5543e-10	17.3565
Scaffold_1	273670529	G	0.7	0	C	4.4e-18	2.5543e-10	17.3565
Scaffold_1	273670549	T	0.7	0	A	4.4e-18	2.5543e-10	17.3565
Scaffold_1	273670566	T	0.7	0	C	4.4e-18	2.5543e-10	17.3565
Scaffold_1	273670647	G	0.7	0	A	4.4e-18	2.5543e-10	17.3565
Scaffold_1	273670681	G	0.7	0	A	4.4e-18	2.5543e-10	17.3565
Scaffold_1	273670687	G	0.7	0	T	4.4e-18	2.5543e-10	17.3565
Scaffold_1	273670756	A	0.7	0	G	4.4e-18	2.5543e-10	17.3565
Scaffold_1	273670762	C	0.7	0	T	4.4e-18	2.5543e-10	17.3565
Scaffold_1	273670833	G	0.7	0	T	4.4e-18	2.5543e-10	17.3565
Scaffold_1	273670860	T	0.7	0	C	4.4e-18	2.5543e-10	17.3565
Scaffold_1	273670894	G	0.7	0	T	4.4e-18	2.5543e-10	17.3565
Scaffold_1	273670899	A	0.7	0	G	4.4e-18	2.5543e-10	17.3565
Scaffold_1	273670900	A	0.7	0	G	4.4e-18	2.5543e-10	17.3565
Scaffold_1	273670940	A	0.7	0	C	4.4e-18	2.5543e-10	17.3565
Scaffold_1	273670941	C	0.7	0	T	4.4e-18	2.5543e-10	17.3565
Scaffold_1	273670943	C	0.7	0	A	4.4e-18	2.5543e-10	17.3565
Scaffold_1	273670975	A	0.7	0	C	4.4e-18	2.5543e-10	17.3565
Scaffold_1	273670986	A	0.7	0	C	4.4e-18	2.5543e-10	17.3565
Scaffold_1	273671064	A	0.7	0	G	4.4e-18	2.5543e-10	17.3565
Scaffold_1	273671066	A	0.7	0	C	4.4e-18	2.5543e-10	17.3565
Scaffold_1	273671075	T	0.7	0	G	4.4e-18	2.5543e-10	17.3565
Scaffold_1	273671082	A	0.7	0	C	4.4e-18	2.5543e-10	17.3565
Scaffold_1	273671101	A	0.7	0	G	4.4e-18	2.5543e-10	17.3565
Scaffold_1	273671109	A	0.7	0	C	4.4e-18	2.5543e-10	17.3565
Scaffold_1	273671111	A	0.7	0	C	4.4e-18	2.5543e-10	17.3565
Scaffold_1	273671114	G	0.7	0	T	4.4e-18	2.5543e-10	17.3565
Scaffold_1	273671115	A	0.7	0	G	4.4e-18	2.5543e-10	17.3565
Scaffold_1	273671119	A	0.7	0	C	4.4e-18	2.5543e-10	17.3565
Scaffold_1	273671126	T	0.7	0	C	4.4e-18	2.5543e-10	17.3565
Scaffold_1	273671284	A	0.7	0	T	4.4e-18	2.5543e-10	17.3565
Scaffold_1	273671327	C	0.7	0	T	4.4e-18	2.5543e-10	17.3565
Scaffold_1	273671335	A	0.7	0	T	4.4e-18	2.5543e-10	17.3565
Scaffold_1	273671353	A	0.7	0	T	4.4e-18	2.5543e-10	17.3565
Scaffold_1	273671360	C	0.7	0	G	4.4e-18	2.5543e-10	17.3565
Scaffold_1	273671361	A	0.7	0	G	4.4e-18	2.5543e-10	17.3565
Scaffold_1	273671377	G	0.7	0	C	4.4e-18	2.5543e-10	17.3565
Scaffold_1	273671443	T	0.7	0	C	4.4e-18	2.5543e-10	17.3565
Scaffold_1	273671858	C	0.7241	0	T	4.522e-19	2.62512e-11	18.3447
Scaffold_1	273671861	C	0.7	0	T	4.4e-18	2.5543e-10	17.3565
Scaffold_1	273671867	G	0.7	0	A	4.4e-18	2.5543e-10	17.3565
Scaffold_1	273671881	T	0.7	0	C	4.4e-18	2.5543e-10	17.3565
Scaffold_1	273671899	C	0.7	0	A	4.4e-18	2.5543e-10	17.3565
Scaffold_1	273671903	C	0.7	0	G	4.4e-18	2.5543e-10	17.3565
Scaffold_1	273671913	G	0.7	0	A	4.4e-18	2.5543e-10	17.3565
Scaffold_1	273672041	A	0.7	0	G	4.4e-18	2.5543e-10	17.3565
Scaffold_1	273672043	C	0.7	0	G	4.4e-18	2.5543e-10	17.3565
Scaffold_1	273672044	C	0.7	0	T	4.4e-18	2.5543e-10	17.3565
Scaffold_1	273672051	G	0.7	0	A	5.683e-18	3.29911e-10	17.2454
Scaffold_1	273672160	A	0.7	0	G	4.4e-18	2.5543e-10	17.3565
Scaffold_1	273672232	C	0.7	0	G	4.4e-18	2.5543e-10	17.3565
Scaffold_1	273672239	T	0.7	0	G	4.4e-18	2.5543e-10	17.3565
Scaffold_1	273672294	T	0.7	0	C	4.4e-18	2.5543e-10	17.3565
Scaffold_1	273672338	A	0.7	0	G	4.4e-18	2.5543e-10	17.3565
Scaffold_1	273672800	T	0.7	0	G	4.4e-18	2.5543e-10	17.3565
Scaffold_1	273672857	T	0.7	0	G	4.4e-18	2.5543e-10	17.3565
Scaffold_1	273673013	C	0.7	0	G	4.4e-18	2.5543e-10	17.3565
Scaffold_1	273673101	C	0.7	0	G	4.4e-18	2.5543e-10	17.3565
Scaffold_1	273673105	A	0.7	0	G	4.4e-18	2.5543e-10	17.3565
Scaffold_1	273673165	T	0.6897	0	C	8.875e-18	5.15214e-10	17.0518
Scaffold_1	273673224	C	0.7	0	T	4.4e-18	2.5543e-10	17.3565
Scaffold_1	273673241	G	0.7	0	T	4.4e-18	2.5543e-10	17.3565
Scaffold_1	273673511	G	0.7	0	A	5.683e-18	3.29911e-10	17.2454
Scaffold_1	273673544	A	0.7	0	T	4.4e-18	2.5543e-10	17.3565
Scaffold_1	273673560	A	0.7	0	G	4.4e-18	2.5543e-10	17.3565
Scaffold_1	273673596	T	0.7	0	C	5.683e-18	3.29911e-10	17.2454
Scaffold_1	273673626	T	0.7	0	C	4.4e-18	2.5543e-10	17.3565
Scaffold_1	273673638	A	0.7	0	C	4.4e-18	2.5543e-10	17.3565
Scaffold_1	273673646	A	0.7	0	T	4.4e-18	2.5543e-10	17.3565
Scaffold_1	273673650	T	0.7	0	A	4.4e-18	2.5543e-10	17.3565
Scaffold_1	273673658	G	0.7	0	A	4.4e-18	2.5543e-10	17.3565
Scaffold_1	273673697	A	0.7	0	T	4.4e-18	2.5543e-10	17.3565
Scaffold_1	273673700	G	0.7	0	C	4.4e-18	2.5543e-10	17.3565
Scaffold_1	273673950	A	0.7	0	C	4.4e-18	2.5543e-10	17.3565
Scaffold_1	273673992	G	0.7	0	A	4.4e-18	2.5543e-10	17.3565
Scaffold_1	273674020	C	0.7	0	T	4.4e-18	2.5543e-10	17.3565
Scaffold_1	273674035	C	0.7	0	T	4.4e-18	2.5543e-10	17.3565
Scaffold_1	273674053	G	0.7	0	C	4.4e-18	2.5543e-10	17.3565
Scaffold_1	273674064	C	0.7	0	T	4.4e-18	2.5543e-10	17.3565
Scaffold_1	273674066	C	0.7	0	T	4.4e-18	2.5543e-10	17.3565
Scaffold_1	273674086	T	0.7	0	G	4.4e-18	2.5543e-10	17.3565
Scaffold_1	273674122	A	0.7	0	C	4.4e-18	2.5543e-10	17.3565
Scaffold_1	273674133	A	0.7	0	T	4.4e-18	2.5543e-10	17.3565
[truncated: 65 more rows]

## Sheet: Supplementary Data 5
Supplementary Data 5. Summary of differentially expressed genes (DEGs) detected in this study
	Comparisons	Number of DEGs
Flatwing vs. normal-wing	Kauai normal-wing wingbuds vs. Kauai flatwing wingbuds	910
	Flatwing embryos vs. Norml-wing embryos
Acoustic environment	Flatwing brain without song treatment vs. Flatwing brain without song treatment	148
	Normal-wing brain without song treatment vs. Normal-wing brain without song treatment
Immune response	Kauai infected body (four days post-infestation) vs. Kauai uninfected body	5436
	Kauai infected body (seven days post-infestation) vs. Kauai uninfected body
Kauai-specific physiology	Kauai infected body (four days post-infestation) vs. Mangaia infected body (four days post-infestation)	1188
	Kauai infected body (seven days post-infestation) vs. Mangaia infected body (seven days post-infestation)

## Sheet: Supplementary Data 6
Supplementary Data 6. DEGs associated with fly infection and those associated with altered acoustic environments detected by differential expression analyses.
Traits related to	Gene ID	Gene Name (UniProt Entry Name)
Acoustic environments	TOSG007079	A0A2P8XMZ5
Acoustic environments	TOSG007078	UNC89
Acoustic environments	TOSG007080	A0A2P8XMZ5
Acoustic environments	TOSG007083	MYLK
Acoustic environments	TOSG009251	unknown
Acoustic environments	TOSG015775	DPYS
Acoustic environments	TOSG015867	RHG29
Acoustic environments	TOSG015838	EI24
Acoustic environments	TOSG015813	SYNE1
Acoustic environments	TOSG015812	SYNE1
Acoustic environments	TOSG022774	NUAK1
Acoustic environments	TOSG016664	UNC22
Acoustic environments	TOSG019713	A0A2S1ZNL5
Acoustic environments	TOSG019714	KCNAL
Acoustic environments	TOSG010687	ZFHX3
Acoustic environments	TOSG013845	M3K12
Acoustic environments	TOSG009972	TUTL
Acoustic environments	TOSG020256	DACH1
Acoustic environments	TOSG020266	NELL1
Acoustic environments	TOSG014706	MOT9
Acoustic environments	TOSG006534	KCNAS
Acoustic environments	TOSG018230	unknown
Acoustic environments	TOSG018237	DNMBP
Acoustic environments	TOSG021144	AT2B3
Acoustic environments	TOSG021339	CAC1D
Acoustic environments	TOSG002192	BEST1
Acoustic environments	TOSG006009	A0A2J7QFV1
Acoustic environments	TOSG006049	APC
Acoustic environments	TOSG002881	BAT1
Acoustic environments	TOSG006710	DMDA
Acoustic environments	TOSG007392	ZFAN6
Acoustic environments	TOSG010756	ITIH4
Acoustic environments	TOSG005225	FLNA
Acoustic environments	TOSG005221	FLNA
Acoustic environments	TOSG007905	A0A067RJ95
Acoustic environments	TOSG007976	MTAP2
Acoustic environments	TOSG012497	TT21B
Acoustic environments	TOSG013656	UBP2
Acoustic environments	TOSG023675	MP17L
Acoustic environments	TOSG005314	ACE
Acoustic environments	TOSG009721	unknown
Acoustic environments	TOSG010873	STAC3
Acoustic environments	TOSG011030	AGRB1
Acoustic environments	TOSG002738	A0A1B6DVR1
Acoustic environments	TOSG022405	TOLL6
Acoustic environments	TOSG012018	OSBL6
Acoustic environments	TOSG008591	FAS1
Acoustic environments	TOSG008640	LUBEL
Acoustic environments	TOSG023639	TITIN
Acoustic environments	TOSG023638	TITIN
Acoustic environments	TOSG023637	TITIN
Acoustic environments	TOSG023636	TITIN
Acoustic environments	TOSG008641	LUBEL
Acoustic environments	TOSG013223	KARG
Acoustic environments	TOSG003789	PTPRK
Acoustic environments	TOSG019051	unknown
Acoustic environments	TOSG015449	CNN
Acoustic environments	TOSG006975	FAT
Acoustic environments	TOSG006987	OSTF1
Acoustic environments	TOSG023466	unknown
Acoustic environments	TOSG016986	RHPN2
Acoustic environments	TOSG020017	unknown
Acoustic environments	TOSG011900	TNNC
Acoustic environments	TOSG011813	ZMIZ1
Acoustic environments	TOSG000980	A0A2P8YQY9
Acoustic environments	TOSG004791	BAB2
Acoustic environments	TOSG006758	KCP
Acoustic environments	TOSG006816	A0A2J7QDB9
Acoustic environments	TOSG008675	RGRF2
Acoustic environments	TOSG009369	HMCN1
Acoustic environments	TOSG002392	unknown
Acoustic environments	TOSG001393	RYR
Acoustic environments	TOSG001394	RYR
Acoustic environments	TOSG009709	unknown
Acoustic environments	TOSG008995	CADN
Acoustic environments	TOSG009002	CADN
Acoustic environments	TOSG011868	PKHG4
Acoustic environments	TOSG003986	FHOD3
Acoustic environments	TOSG015915	ANK3
Acoustic environments	TOSG015916	ANK2
Acoustic environments	TOSG009108	SMTL1
Acoustic environments	TOSG009083	SC6A4
Acoustic environments	TOSG016799	AK1CO
Acoustic environments	TOSG016813	GBRB3
Acoustic environments	TOSG008339	ARFRP
Acoustic environments	TOSG008350	MICAL
Acoustic environments	TOSG004283	TWK18
Acoustic environments	TOSG005613	PHAR2
Acoustic environments	TOSG005582	unknown
Acoustic environments	TOSG005662	PHYD1
Acoustic environments	TOSG009315	CPPED
Acoustic environments	TOSG000266	unknown
Acoustic environments	TOSG000297	FOSL
Acoustic environments	TOSG000069	MSIR6
Acoustic environments	TOSG018564	A0A1B6M3J8
Acoustic environments	TOSG003607	EVI5
Acoustic environments	TOSG007595	unknown
Acoustic environments	TOSG017174	GUNF
Acoustic environments	TOSG020881	OPTN
Acoustic environments	TOSG020915	unknown
Acoustic environments	TOSG015197	CYA1
Acoustic environments	TOSG015196	CYA1
Acoustic environments	TOSG001308	CAD23
Acoustic environments	TOSG001309	CAD23
Acoustic environments	TOSG022097	ABCA3
Acoustic environments	TOSG022148	ADA11
Acoustic environments	TOSG022162	PCM1
Acoustic environments	TOSG022573	EMC10
Acoustic environments	TOSG011927	OSP
Acoustic environments	TOSG004689	unknown
Acoustic environments	TOSG012180	unknown
Acoustic environments	TOSG020670	GRIK3
Acoustic environments	TOSG012403	unknown
Acoustic environments	TOSG012347	COPB
Acoustic environments	TOSG012370	FEH1
Acoustic environments	TOSG017956	unknown
Acoustic environments	TOSG009768	unknown
Acoustic environments	TOSG015361	FBXL
Acoustic environments	TOSG016413	KCAB2
Acoustic environments	TOSG000363	PINK1
Acoustic environments	TOSG000522	TESK2
Acoustic environments	TOSG000360	A0A6J1R6F8
Acoustic environments	TOSG000338	ITA2
Acoustic environments	TOSG007097	ZCH24
Acoustic environments	TOSG023858	AB22G
Acoustic environments	TOSG019936	unknown
Acoustic environments	TOSG009887	KCC2A
Acoustic environments	TOSG019789	SARM1
Acoustic environments	TOSG019800	unknown
Acoustic environments	TOSG005480	A0A2P8YW02
Acoustic environments	TOSG008052	AR1AB
Acoustic environments	TOSG017085	3BP5H
Acoustic environments	TOSG016075	PDXD1
Acoustic environments	TOSG011683	A0A6L2Q9S0
Acoustic environments	TOSG003113	unknown
Acoustic environments	TOSG015268	TRE12
Acoustic environments	TOSG021005	NWD2
Acoustic environments	TOSG001673	PAK5
Acoustic environments	TOSG019315	unknown
Acoustic environments	TOSG007481	A0A2J7PVV3
Acoustic environments	TOSG002781	LGR4
Acoustic environments	TOSG019338	unknown
Acoustic environments	TOSG001114	A0A2J7RS88
Acoustic environments	TOSG008525	unknown
Acoustic environments	TOSG010151	ANX11
Acoustic environments	TOSG010545	MILT
Acoustic environments	TOSG021547	unknown
Kauai population's unique physiological response to fly infestation	TOSG000015	T132E
Kauai population's unique physiological response to fly infestation	TOSG000029	RL28
Kauai population's unique physiological response to fly infestation	TOSG000050	CBP1
Kauai population's unique physiological response to fly infestation	TOSG000078	TDIF1
Kauai population's unique physiological response to fly infestation	TOSG000113	RM40
Kauai population's unique physiological response to fly infestation	TOSG000162	unknown
Kauai population's unique physiological response to fly infestation	TOSG000209	SIR4
Kauai population's unique physiological response to fly infestation	TOSG000239	BDH
Kauai population's unique physiological response to fly infestation	TOSG000305	A0A1B6H551
Kauai population's unique physiological response to fly infestation	TOSG000359	CP6K1
Kauai population's unique physiological response to fly infestation	TOSG000361	C6A13
Kauai population's unique physiological response to fly infestation	TOSG000379	PHC1
Kauai population's unique physiological response to fly infestation	TOSG000386	BAGS
Kauai population's unique physiological response to fly infestation	TOSG000469	RS12
Kauai population's unique physiological response to fly infestation	TOSG000503	MYO15
Kauai population's unique physiological response to fly infestation	TOSG000523	RM55
Kauai population's unique physiological response to fly infestation	TOSG000549	UTP20
Kauai population's unique physiological response to fly infestation	TOSG000601	PGAM2
Kauai population's unique physiological response to fly infestation	TOSG000604	TXTP
Kauai population's unique physiological response to fly infestation	TOSG000628	GLRX5
Kauai population's unique physiological response to fly infestation	TOSG000658	LPSBP
Kauai population's unique physiological response to fly infestation	TOSG000719	LPSBP
Kauai population's unique physiological response to fly infestation	TOSG000724	TF3A
Kauai population's unique physiological response to fly infestation	TOSG000857	unknown
Kauai population's unique physiological response to fly infestation	TOSG000858	unknown
Kauai population's unique physiological response to fly infestation	TOSG000864	SGSM2
Kauai population's unique physiological response to fly infestation	TOSG000869	UGDH
Kauai population's unique physiological response to fly infestation	TOSG000870	TLR22
Kauai population's unique physiological response to fly infestation	TOSG000876	SIR3
Kauai population's unique physiological response to fly infestation	TOSG000911	GBB1
Kauai population's unique physiological response to fly infestation	TOSG000913	GBRAP
Kauai population's unique physiological response to fly infestation	TOSG000919	CTND2
Kauai population's unique physiological response to fly infestation	TOSG000946	SELK
Kauai population's unique physiological response to fly infestation	TOSG000971	NCASE
Kauai population's unique physiological response to fly infestation	TOSG001014	COX17
Kauai population's unique physiological response to fly infestation	TOSG001019	5NTD
Kauai population's unique physiological response to fly infestation	TOSG001063	SC31A
Kauai population's unique physiological response to fly infestation	TOSG001072	Q0ZC15
Kauai population's unique physiological response to fly infestation	TOSG001073	PPE2
Kauai population's unique physiological response to fly infestation	TOSG001114	A0A2J7RS88
Kauai population's unique physiological response to fly infestation	TOSG001122	RS19
Kauai population's unique physiological response to fly infestation	TOSG001130	DYHC
Kauai population's unique physiological response to fly infestation	TOSG001158	A0A2J7QWF0
Kauai population's unique physiological response to fly infestation	TOSG001184	RL40B
Kauai population's unique physiological response to fly infestation	TOSG001203	MIDN
Kauai population's unique physiological response to fly infestation	TOSG001276	FMT
Kauai population's unique physiological response to fly infestation	TOSG001301	KDM3B
Kauai population's unique physiological response to fly infestation	TOSG001303	BL1S1
Kauai population's unique physiological response to fly infestation	TOSG001325	PGBM
Kauai population's unique physiological response to fly infestation	TOSG001332	unknown
Kauai population's unique physiological response to fly infestation	TOSG001333	unknown
Kauai population's unique physiological response to fly infestation	TOSG001339	unknown
Kauai population's unique physiological response to fly infestation	TOSG001346	unknown
Kauai population's unique physiological response to fly infestation	TOSG001355	unknown
Kauai population's unique physiological response to fly infestation	TOSG001356	unknown
Kauai population's unique physiological response to fly infestation	TOSG001357	APLP
Kauai population's unique physiological response to fly infestation	TOSG001397	M4K5
Kauai population's unique physiological response to fly infestation	TOSG001403	CP6A8
Kauai population's unique physiological response to fly infestation	TOSG001404	CP6K1
Kauai population's unique physiological response to fly infestation	TOSG001411	CP6J1
Kauai population's unique physiological response to fly infestation	TOSG001441	HNRL1
Kauai population's unique physiological response to fly infestation	TOSG001451	ATP5L
Kauai population's unique physiological response to fly infestation	TOSG001455	STK25
Kauai population's unique physiological response to fly infestation	TOSG001459	PDES1
Kauai population's unique physiological response to fly infestation	TOSG001471	PFD3
Kauai population's unique physiological response to fly infestation	TOSG001483	PDRG1
Kauai population's unique physiological response to fly infestation	TOSG001485	DHB4
Kauai population's unique physiological response to fly infestation	TOSG001540	TMCO4
Kauai population's unique physiological response to fly infestation	TOSG001554	SF3B1
Kauai population's unique physiological response to fly infestation	TOSG001562	STIP1
Kauai population's unique physiological response to fly infestation	TOSG001568	OGG1
Kauai population's unique physiological response to fly infestation	TOSG001585	AT10A
Kauai population's unique physiological response to fly infestation	TOSG001619	UGT5
Kauai population's unique physiological response to fly infestation	TOSG001680	unknown
Kauai population's unique physiological response to fly infestation	TOSG001681	ENTP5
Kauai population's unique physiological response to fly infestation	TOSG001683	ZNF84
Kauai population's unique physiological response to fly infestation	TOSG001707	unknown
Kauai population's unique physiological response to fly infestation	TOSG001741	unknown
Kauai population's unique physiological response to fly infestation	TOSG001742	unknown
Kauai population's unique physiological response to fly infestation	TOSG001743	unknown
Kauai population's unique physiological response to fly infestation	TOSG001787	RPTOR
Kauai population's unique physiological response to fly infestation	TOSG001818	IDH3B
Kauai population's unique physiological response to fly infestation	TOSG001831	WWOX
Kauai population's unique physiological response to fly infestation	TOSG001865	unknown
Kauai population's unique physiological response to fly infestation	TOSG001869	unknown
Kauai population's unique physiological response to fly infestation	TOSG001874	CUTA
Kauai population's unique physiological response to fly infestation	TOSG001906	HCN4
Kauai population's unique physiological response to fly infestation	TOSG001947	TAF10
Kauai population's unique physiological response to fly infestation	TOSG002055	ADA10
Kauai population's unique physiological response to fly infestation	TOSG002056	LYRM7
Kauai population's unique physiological response to fly infestation	TOSG002094	TAUD
Kauai population's unique physiological response to fly infestation	TOSG002116	EXOS5
Kauai population's unique physiological response to fly infestation	TOSG002145	UBP36
Kauai population's unique physiological response to fly infestation	TOSG002164	HTSF1
Kauai population's unique physiological response to fly infestation	TOSG002168	A0A6J1LN68
Kauai population's unique physiological response to fly infestation	TOSG002169	NDUA5
Kauai population's unique physiological response to fly infestation	TOSG002170	NESD
Kauai population's unique physiological response to fly infestation	TOSG002173	CRYAB
Kauai population's unique physiological response to fly infestation	TOSG002198	T2FA
Kauai population's unique physiological response to fly infestation	TOSG002306	unknown
Kauai population's unique physiological response to fly infestation	TOSG002367	HOIL1
Kauai population's unique physiological response to fly infestation	TOSG002393	ARA
Kauai population's unique physiological response to fly infestation	TOSG002406	IF6
Kauai population's unique physiological response to fly infestation	TOSG002468	LAR
Kauai population's unique physiological response to fly infestation	TOSG002488	A0A6G6HUS9
Kauai population's unique physiological response to fly infestation	TOSG002592	unknown
Kauai population's unique physiological response to fly infestation	TOSG002594	CEBPZ
Kauai population's unique physiological response to fly infestation	TOSG002637	FGD2
Kauai population's unique physiological response to fly infestation	TOSG002640	T53I1
Kauai population's unique physiological response to fly infestation	TOSG002650	XRN2
Kauai population's unique physiological response to fly infestation	TOSG002656	PNPT1
Kauai population's unique physiological response to fly infestation	TOSG002702	unknown
Kauai population's unique physiological response to fly infestation	TOSG002727	CX6B2
Kauai population's unique physiological response to fly infestation	TOSG002739	TCRG1
Kauai population's unique physiological response to fly infestation	TOSG002762	STX6
Kauai population's unique physiological response to fly infestation	TOSG002821	HERC2
Kauai population's unique physiological response to fly infestation	TOSG002824	CP302
Kauai population's unique physiological response to fly infestation	TOSG002834	NEPR1
Kauai population's unique physiological response to fly infestation	TOSG002843	HERC2
Kauai population's unique physiological response to fly infestation	TOSG002848	R4V450
Kauai population's unique physiological response to fly infestation	TOSG002849	HYPK
Kauai population's unique physiological response to fly infestation	TOSG002871	SOS
Kauai population's unique physiological response to fly infestation	TOSG002882	BL1S3
Kauai population's unique physiological response to fly infestation	TOSG002886	RS16
Kauai population's unique physiological response to fly infestation	TOSG002893	SC16A
Kauai population's unique physiological response to fly infestation	TOSG002908	CSKP
Kauai population's unique physiological response to fly infestation	TOSG002937	unknown
Kauai population's unique physiological response to fly infestation	TOSG002953	HCN2
Kauai population's unique physiological response to fly infestation	TOSG002982	A0A067R1T1
Kauai population's unique physiological response to fly infestation	TOSG002995	ESTF
Kauai population's unique physiological response to fly infestation	TOSG003009	AK1A1
Kauai population's unique physiological response to fly infestation	TOSG003016	UB2G2
Kauai population's unique physiological response to fly infestation	TOSG003057	NDUS3
Kauai population's unique physiological response to fly infestation	TOSG003078	ANK1
Kauai population's unique physiological response to fly infestation	TOSG003112	ETFB
Kauai population's unique physiological response to fly infestation	TOSG003120	ACVR1
Kauai population's unique physiological response to fly infestation	TOSG003122	FKB12
Kauai population's unique physiological response to fly infestation	TOSG003125	A0A067R7K0
Kauai population's unique physiological response to fly infestation	TOSG003154	NAA10
Kauai population's unique physiological response to fly infestation	TOSG003163	LENG8
Kauai population's unique physiological response to fly infestation	TOSG003178	TYDP1
Kauai population's unique physiological response to fly infestation	TOSG003214	RO60
Kauai population's unique physiological response to fly infestation	TOSG003215	ETKMT
Kauai population's unique physiological response to fly infestation	TOSG003223	RM30
Kauai population's unique physiological response to fly infestation	TOSG003228	RL39
Kauai population's unique physiological response to fly infestation	TOSG003229	OBSTE
Kauai population's unique physiological response to fly infestation	TOSG003238	LST
Kauai population's unique physiological response to fly infestation	TOSG003270	MDN1
Kauai population's unique physiological response to fly infestation	TOSG003273	MDN1
Kauai population's unique physiological response to fly infestation	TOSG003287	A0A3S6Q0F7
Kauai population's unique physiological response to fly infestation	TOSG003289	BL1S2
Kauai population's unique physiological response to fly infestation	TOSG003291	AGO2
Kauai population's unique physiological response to fly infestation	TOSG003292	A0A6L2Q378
Kauai population's unique physiological response to fly infestation	TOSG003299	RL7A
Kauai population's unique physiological response to fly infestation	TOSG003305	PP16A
Kauai population's unique physiological response to fly infestation	TOSG003310	A0A6L2PUD6
Kauai population's unique physiological response to fly infestation	TOSG003311	MED22
Kauai population's unique physiological response to fly infestation	TOSG003315	SMSR1
Kauai population's unique physiological response to fly infestation	TOSG003318	SENP6
Kauai population's unique physiological response to fly infestation	TOSG003328	PDCD4
Kauai population's unique physiological response to fly infestation	TOSG003332	NDUC2
Kauai population's unique physiological response to fly infestation	TOSG003362	F193A
Kauai population's unique physiological response to fly infestation	TOSG003372	A0A2P8ZLP8
Kauai population's unique physiological response to fly infestation	TOSG003378	PDE5
Kauai population's unique physiological response to fly infestation	TOSG003388	IF2P
Kauai population's unique physiological response to fly infestation	TOSG003406	CX056
Kauai population's unique physiological response to fly infestation	TOSG003429	SC24B
Kauai population's unique physiological response to fly infestation	TOSG003492	FACR1
Kauai population's unique physiological response to fly infestation	TOSG003548	NNTM
Kauai population's unique physiological response to fly infestation	TOSG003655	DYM
Kauai population's unique physiological response to fly infestation	TOSG003657	EST6
Kauai population's unique physiological response to fly infestation	TOSG003661	CTNA
Kauai population's unique physiological response to fly infestation	TOSG003662	QSOX2
Kauai population's unique physiological response to fly infestation	TOSG003706	A0A2H1V111
Kauai population's unique physiological response to fly infestation	TOSG003708	MFHA1
Kauai population's unique physiological response to fly infestation	TOSG003714	ANKH1
Kauai population's unique physiological response to fly infestation	TOSG003727	SDR1
Kauai population's unique physiological response to fly infestation	TOSG003746	DUS3
Kauai population's unique physiological response to fly infestation	TOSG003782	RL29
Kauai population's unique physiological response to fly infestation	TOSG003784	IMD
Kauai population's unique physiological response to fly infestation	TOSG003792	PIEZ1
Kauai population's unique physiological response to fly infestation	TOSG003811	SDR1
Kauai population's unique physiological response to fly infestation	TOSG003819	FLOT1
Kauai population's unique physiological response to fly infestation	TOSG003831	T1DNF4
Kauai population's unique physiological response to fly infestation	TOSG003847	YS11
Kauai population's unique physiological response to fly infestation	TOSG003869	RAC1
Kauai population's unique physiological response to fly infestation	TOSG003892	DNJB6
Kauai population's unique physiological response to fly infestation	TOSG003895	RT18C
Kauai population's unique physiological response to fly infestation	TOSG003908	RL38
Kauai population's unique physiological response to fly infestation	TOSG003912	LRP2
Kauai population's unique physiological response to fly infestation	TOSG003938	BN3D3
Kauai population's unique physiological response to fly infestation	TOSG003972	SUDX
Kauai population's unique physiological response to fly infestation	TOSG003980	RPA2
Kauai population's unique physiological response to fly infestation	TOSG003982	CYC
Kauai population's unique physiological response to fly infestation	TOSG003985	A0A2P8ZN97
Kauai population's unique physiological response to fly infestation	TOSG004076	WASF3
Kauai population's unique physiological response to fly infestation	TOSG004100	HPX2
Kauai population's unique physiological response to fly infestation	TOSG004103	PAQRB
Kauai population's unique physiological response to fly infestation	TOSG004112	HOGA1
Kauai population's unique physiological response to fly infestation	TOSG004148	CNNM2
Kauai population's unique physiological response to fly infestation	TOSG004162	MAL2
Kauai population's unique physiological response to fly infestation	TOSG004165	TLR6
Kauai population's unique physiological response to fly infestation	TOSG004173	RS5
Kauai population's unique physiological response to fly infestation	TOSG004174	A0A2P8XNK9
Kauai population's unique physiological response to fly infestation	TOSG004187	RL32
Kauai population's unique physiological response to fly infestation	TOSG004269	CUT
Kauai population's unique physiological response to fly infestation	TOSG004270	A0A2J7PZ58
Kauai population's unique physiological response to fly infestation	TOSG004277	TPC1
Kauai population's unique physiological response to fly infestation	TOSG004309	FSH
Kauai population's unique physiological response to fly infestation	TOSG004312	WDS
Kauai population's unique physiological response to fly infestation	TOSG004320	KRH2
Kauai population's unique physiological response to fly infestation	TOSG004344	SPT2
Kauai population's unique physiological response to fly infestation	TOSG004353	MLXIP
Kauai population's unique physiological response to fly infestation	TOSG004450	DAG1
Kauai population's unique physiological response to fly infestation	TOSG004454	MED20
Kauai population's unique physiological response to fly infestation	TOSG004470	KTAP2
Kauai population's unique physiological response to fly infestation	TOSG004476	SPTC2
Kauai population's unique physiological response to fly infestation	TOSG004520	RPB3
Kauai population's unique physiological response to fly infestation	TOSG004633	PRDX5
Kauai population's unique physiological response to fly infestation	TOSG004657	A0A2P8XMQ2
Kauai population's unique physiological response to fly infestation	TOSG004658	MCTS1
Kauai population's unique physiological response to fly infestation	TOSG004697	EMC7
Kauai population's unique physiological response to fly infestation	TOSG004701	ADF1
Kauai population's unique physiological response to fly infestation	TOSG004773	A0A067R9J2
Kauai population's unique physiological response to fly infestation	TOSG004776	IDH3A
Kauai population's unique physiological response to fly infestation	TOSG004794	INP5K
Kauai population's unique physiological response to fly infestation	TOSG004806	EST2E
Kauai population's unique physiological response to fly infestation	TOSG004831	GALT5
Kauai population's unique physiological response to fly infestation	TOSG004837	ACADS
Kauai population's unique physiological response to fly infestation	TOSG004840	ARSB
Kauai population's unique physiological response to fly infestation	TOSG004859	DYH8
Kauai population's unique physiological response to fly infestation	TOSG004876	EI2BB
Kauai population's unique physiological response to fly infestation	TOSG004903	ZNHI2
Kauai population's unique physiological response to fly infestation	TOSG004915	RPGF2
Kauai population's unique physiological response to fly infestation	TOSG004928	A0A6L2PZW9
Kauai population's unique physiological response to fly infestation	TOSG004934	A0A1B6LZJ2
Kauai population's unique physiological response to fly infestation	TOSG004935	TPA
Kauai population's unique physiological response to fly infestation	TOSG004947	GST1
Kauai population's unique physiological response to fly infestation	TOSG004954	RSF1
Kauai population's unique physiological response to fly infestation	TOSG004996	FAN1
Kauai population's unique physiological response to fly infestation	TOSG005004	THAP1
Kauai population's unique physiological response to fly infestation	TOSG005006	THAP1
Kauai population's unique physiological response to fly infestation	TOSG005007	PEB3
Kauai population's unique physiological response to fly infestation	TOSG005011	PEB3
Kauai population's unique physiological response to fly infestation	TOSG005015	PEB3
Kauai population's unique physiological response to fly infestation	TOSG005017	PEB3
Kauai population's unique physiological response to fly infestation	TOSG005024	NCOA2
Kauai population's unique physiological response to fly infestation	TOSG005058	CIN
Kauai population's unique physiological response to fly infestation	TOSG005071	RM41
Kauai population's unique physiological response to fly infestation	TOSG005073	VATA
Kauai population's unique physiological response to fly infestation	TOSG005081	ETIF1
Kauai population's unique physiological response to fly infestation	TOSG005084	unknown
Kauai population's unique physiological response to fly infestation	TOSG005089	unknown
Kauai population's unique physiological response to fly infestation	TOSG005096	A0A2P8Z3B2
Kauai population's unique physiological response to fly infestation	TOSG005107	ZG48
Kauai population's unique physiological response to fly infestation	TOSG005122	ABCBA
Kauai population's unique physiological response to fly infestation	TOSG005180	CYGB1
Kauai population's unique physiological response to fly infestation	TOSG005204	unknown
Kauai population's unique physiological response to fly infestation	TOSG005228	CRY1
Kauai population's unique physiological response to fly infestation	TOSG005234	NCOA7
Kauai population's unique physiological response to fly infestation	TOSG005235	TLDC2
Kauai population's unique physiological response to fly infestation	TOSG005241	SMCO4
Kauai population's unique physiological response to fly infestation	TOSG005253	ATX2
Kauai population's unique physiological response to fly infestation	TOSG005267	BAB2
Kauai population's unique physiological response to fly infestation	TOSG005270	UFM1
Kauai population's unique physiological response to fly infestation	TOSG005275	NU160
Kauai population's unique physiological response to fly infestation	TOSG005286	ERIC2
Kauai population's unique physiological response to fly infestation	TOSG005288	FRIZ2
Kauai population's unique physiological response to fly infestation	TOSG005289	THOC1
Kauai population's unique physiological response to fly infestation	TOSG005293	NDUV2
Kauai population's unique physiological response to fly infestation	TOSG005443	EMC4
Kauai population's unique physiological response to fly infestation	TOSG005451	SPCS2
Kauai population's unique physiological response to fly infestation	TOSG005497	ATX1
Kauai population's unique physiological response to fly infestation	TOSG005552	unknown
Kauai population's unique physiological response to fly infestation	TOSG005556	RM34
Kauai population's unique physiological response to fly infestation	TOSG005592	CUT6
Kauai population's unique physiological response to fly infestation	TOSG005596	AP2S1
Kauai population's unique physiological response to fly infestation	TOSG005605	Y0417
Kauai population's unique physiological response to fly infestation	TOSG005606	Y0417
Kauai population's unique physiological response to fly infestation	TOSG005647	CCND3
Kauai population's unique physiological response to fly infestation	TOSG005660	SUN
Kauai population's unique physiological response to fly infestation	TOSG005662	PHYD1
Kauai population's unique physiological response to fly infestation	TOSG005672	NDUS8
Kauai population's unique physiological response to fly infestation	TOSG005742	MRP4
Kauai population's unique physiological response to fly infestation	TOSG005744	A16A1
Kauai population's unique physiological response to fly infestation	TOSG005752	ZFYV9
Kauai population's unique physiological response to fly infestation	TOSG005776	A0A6L2PCY3
Kauai population's unique physiological response to fly infestation	TOSG005785	UFD4
Kauai population's unique physiological response to fly infestation	TOSG005801	IR3IP
Kauai population's unique physiological response to fly infestation	TOSG005835	TRC8
Kauai population's unique physiological response to fly infestation	TOSG005867	MYS9
Kauai population's unique physiological response to fly infestation	TOSG005895	PHF3
Kauai population's unique physiological response to fly infestation	TOSG005944	MY31D
Kauai population's unique physiological response to fly infestation	TOSG005990	A0A6L2PTA7
Kauai population's unique physiological response to fly infestation	TOSG006020	PEN2
Kauai population's unique physiological response to fly infestation	TOSG006027	ATPO
Kauai population's unique physiological response to fly infestation	TOSG006043	PFD5
Kauai population's unique physiological response to fly infestation	TOSG006046	MESH1
Kauai population's unique physiological response to fly infestation	TOSG006049	APC
Kauai population's unique physiological response to fly infestation	TOSG006060	CP304
Kauai population's unique physiological response to fly infestation	TOSG006063	A0A2R7W8R4
Kauai population's unique physiological response to fly infestation	TOSG006092	RS17
Kauai population's unique physiological response to fly infestation	TOSG006175	KDM6A
Kauai population's unique physiological response to fly infestation	TOSG006202	UBF1B
Kauai population's unique physiological response to fly infestation	TOSG006204	RM27
Kauai population's unique physiological response to fly infestation	TOSG006213	MMAD
Kauai population's unique physiological response to fly infestation	TOSG006216	KI13A
Kauai population's unique physiological response to fly infestation	TOSG006255	A0A2J7QX21
Kauai population's unique physiological response to fly infestation	TOSG006278	MYSN
Kauai population's unique physiological response to fly infestation	TOSG006279	MYSN
Kauai population's unique physiological response to fly infestation	TOSG006287	S2611
Kauai population's unique physiological response to fly infestation	TOSG006291	CHIA
Kauai population's unique physiological response to fly infestation	TOSG006304	GNAI
Kauai population's unique physiological response to fly infestation	TOSG006311	GST1
Kauai population's unique physiological response to fly infestation	TOSG006312	GST1
Kauai population's unique physiological response to fly infestation	TOSG006314	YAP1
Kauai population's unique physiological response to fly infestation	TOSG006393	A0A067QFT0
Kauai population's unique physiological response to fly infestation	TOSG006423	CSN4
Kauai population's unique physiological response to fly infestation	TOSG006442	NDST
Kauai population's unique physiological response to fly infestation	TOSG006445	GLSN
Kauai population's unique physiological response to fly infestation	TOSG006446	AFAD
Kauai population's unique physiological response to fly infestation	TOSG006466	LSM7
Kauai population's unique physiological response to fly infestation	TOSG006478	TMA7
Kauai population's unique physiological response to fly infestation	TOSG006710	DMDA
Kauai population's unique physiological response to fly infestation	TOSG006713	SC5A8
Kauai population's unique physiological response to fly infestation	TOSG006728	ITA3
Kauai population's unique physiological response to fly infestation	TOSG006752	RS24
Kauai population's unique physiological response to fly infestation	TOSG006775	SF3B6
Kauai population's unique physiological response to fly infestation	TOSG006778	unknown
Kauai population's unique physiological response to fly infestation	TOSG006807	MA2B1
Kauai population's unique physiological response to fly infestation	TOSG006819	ASM
Kauai population's unique physiological response to fly infestation	TOSG006822	RPAB4
Kauai population's unique physiological response to fly infestation	TOSG006823	AGO2
Kauai population's unique physiological response to fly infestation	TOSG006824	RM53
Kauai population's unique physiological response to fly infestation	TOSG006829	A0A6L5CR47
Kauai population's unique physiological response to fly infestation	TOSG006895	FND3A
Kauai population's unique physiological response to fly infestation	TOSG006905	NDUS7
Kauai population's unique physiological response to fly infestation	TOSG006906	MASU1
Kauai population's unique physiological response to fly infestation	TOSG006926	CFA58
Kauai population's unique physiological response to fly infestation	TOSG006944	A4GAT
Kauai population's unique physiological response to fly infestation	TOSG006965	MFS12
Kauai population's unique physiological response to fly infestation	TOSG006981	unknown
Kauai population's unique physiological response to fly infestation	TOSG007001	CU07
Kauai population's unique physiological response to fly infestation	TOSG007030	RPB1
Kauai population's unique physiological response to fly infestation	TOSG007032	QCR7
Kauai population's unique physiological response to fly infestation	TOSG007062	FPPS
Kauai population's unique physiological response to fly infestation	TOSG007095	GBF1
Kauai population's unique physiological response to fly infestation	TOSG007097	ZCH24
Kauai population's unique physiological response to fly infestation	TOSG007177	RS25
Kauai population's unique physiological response to fly infestation	TOSG007185	MED10
Kauai population's unique physiological response to fly infestation	TOSG007230	ATPK
Kauai population's unique physiological response to fly infestation	TOSG007273	unknown
Kauai population's unique physiological response to fly infestation	TOSG007353	TM256
Kauai population's unique physiological response to fly infestation	TOSG007357	MMP19
Kauai population's unique physiological response to fly infestation	TOSG007364	PDE4A
Kauai population's unique physiological response to fly infestation	TOSG007366	unknown
Kauai population's unique physiological response to fly infestation	TOSG007383	ATP5H
Kauai population's unique physiological response to fly infestation	TOSG007389	COR2B
Kauai population's unique physiological response to fly infestation	TOSG007412	AMPN
Kauai population's unique physiological response to fly infestation	TOSG007440	PTRD1
Kauai population's unique physiological response to fly infestation	TOSG007442	GLU2B
Kauai population's unique physiological response to fly infestation	TOSG007444	RLA1
Kauai population's unique physiological response to fly infestation	TOSG007446	ASGL1
Kauai population's unique physiological response to fly infestation	TOSG007494	C1D
Kauai population's unique physiological response to fly infestation	TOSG007528	A0A067QW92
Kauai population's unique physiological response to fly infestation	TOSG007594	PFD6
Kauai population's unique physiological response to fly infestation	TOSG007602	ATPD
Kauai population's unique physiological response to fly infestation	TOSG007631	AAKG2
Kauai population's unique physiological response to fly infestation	TOSG007635	SCD4
Kauai population's unique physiological response to fly infestation	TOSG007718	A0A2J7RJZ7
Kauai population's unique physiological response to fly infestation	TOSG007771	RS18
Kauai population's unique physiological response to fly infestation	TOSG007774	unknown
Kauai population's unique physiological response to fly infestation	TOSG007826	unknown
Kauai population's unique physiological response to fly infestation	TOSG007827	TBE
Kauai population's unique physiological response to fly infestation	TOSG007828	VPS13
Kauai population's unique physiological response to fly infestation	TOSG007829	VPS13
Kauai population's unique physiological response to fly infestation	TOSG007836	HEM6
Kauai population's unique physiological response to fly infestation	TOSG007839	SIDT1
Kauai population's unique physiological response to fly infestation	TOSG007845	B4JS99
Kauai population's unique physiological response to fly infestation	TOSG007880	NAT9
Kauai population's unique physiological response to fly infestation	TOSG007893	unknown
Kauai population's unique physiological response to fly infestation	TOSG007896	MZT1
Kauai population's unique physiological response to fly infestation	TOSG007915	TRET1
Kauai population's unique physiological response to fly infestation	TOSG008026	NDUAD
Kauai population's unique physiological response to fly infestation	TOSG008030	DOCK1
Kauai population's unique physiological response to fly infestation	TOSG008038	RBX1A
Kauai population's unique physiological response to fly infestation	TOSG008056	RPC8
Kauai population's unique physiological response to fly infestation	TOSG008071	STX17
Kauai population's unique physiological response to fly infestation	TOSG008147	GPV
Kauai population's unique physiological response to fly infestation	TOSG008179	K1109
Kauai population's unique physiological response to fly infestation	TOSG008191	unknown
Kauai population's unique physiological response to fly infestation	TOSG008192	unknown
Kauai population's unique physiological response to fly infestation	TOSG008195	ABCA3
Kauai population's unique physiological response to fly infestation	TOSG008244	A0A151J831
Kauai population's unique physiological response to fly infestation	TOSG008270	RL1
Kauai population's unique physiological response to fly infestation	TOSG008290	PSA2
Kauai population's unique physiological response to fly infestation	TOSG008299	TPC6B
Kauai population's unique physiological response to fly infestation	TOSG008316	A0A6L2PVE8
Kauai population's unique physiological response to fly infestation	TOSG008317	CSN5
Kauai population's unique physiological response to fly infestation	TOSG008325	SNKY
Kauai population's unique physiological response to fly infestation	TOSG008328	AP1G1
Kauai population's unique physiological response to fly infestation	TOSG008337	RL10
Kauai population's unique physiological response to fly infestation	TOSG008342	TM208
Kauai population's unique physiological response to fly infestation	TOSG008352	RL9
Kauai population's unique physiological response to fly infestation	TOSG008371	MP20
Kauai population's unique physiological response to fly infestation	TOSG008418	A0A6J0BUE1
Kauai population's unique physiological response to fly infestation	TOSG008444	A0A6A4J6B5
Kauai population's unique physiological response to fly infestation	TOSG008452	VA5
Kauai population's unique physiological response to fly infestation	TOSG008494	OB28A
Kauai population's unique physiological response to fly infestation	TOSG008520	C6A14
Kauai population's unique physiological response to fly infestation	TOSG008537	DHR11
Kauai population's unique physiological response to fly infestation	TOSG008554	unknown
Kauai population's unique physiological response to fly infestation	TOSG008561	PD5BB
Kauai population's unique physiological response to fly infestation	TOSG008564	GSE1
Kauai population's unique physiological response to fly infestation	TOSG008570	ZG46
Kauai population's unique physiological response to fly infestation	TOSG008571	A0A2P8Z2K8
Kauai population's unique physiological response to fly infestation	TOSG008599	PPT1
Kauai population's unique physiological response to fly infestation	TOSG008603	KFA
Kauai population's unique physiological response to fly infestation	TOSG008608	ERH
Kauai population's unique physiological response to fly infestation	TOSG008652	CO4A6
Kauai population's unique physiological response to fly infestation	TOSG008654	CO4A1
Kauai population's unique physiological response to fly infestation	TOSG008683	RCN2
Kauai population's unique physiological response to fly infestation	TOSG008686	BTBD2
Kauai population's unique physiological response to fly infestation	TOSG008690	CHD9
Kauai population's unique physiological response to fly infestation	TOSG008691	CHD9
Kauai population's unique physiological response to fly infestation	TOSG008692	unknown
Kauai population's unique physiological response to fly infestation	TOSG008694	ENY2
Kauai population's unique physiological response to fly infestation	TOSG008711	ELP5
Kauai population's unique physiological response to fly infestation	TOSG008714	CCNC
Kauai population's unique physiological response to fly infestation	TOSG008717	ZNHI1
Kauai population's unique physiological response to fly infestation	TOSG008735	SODM
Kauai population's unique physiological response to fly infestation	TOSG008789	CP18A
Kauai population's unique physiological response to fly infestation	TOSG008793	NAS7
Kauai population's unique physiological response to fly infestation	TOSG008794	NAS14
Kauai population's unique physiological response to fly infestation	TOSG008804	EXOS2
Kauai population's unique physiological response to fly infestation	TOSG008824	BL1S3
Kauai population's unique physiological response to fly infestation	TOSG008888	OSTCB
Kauai population's unique physiological response to fly infestation	TOSG008902	AL3B1
Kauai population's unique physiological response to fly infestation	TOSG008914	PIGO
Kauai population's unique physiological response to fly infestation	TOSG008929	RAB14
Kauai population's unique physiological response to fly infestation	TOSG008955	FAT2
Kauai population's unique physiological response to fly infestation	TOSG008962	RS13
Kauai population's unique physiological response to fly infestation	TOSG008990	CEL
Kauai population's unique physiological response to fly infestation	TOSG009004	ARHG7
Kauai population's unique physiological response to fly infestation	TOSG009009	HMT
Kauai population's unique physiological response to fly infestation	TOSG009072	METL9
Kauai population's unique physiological response to fly infestation	TOSG009092	UBP30
Kauai population's unique physiological response to fly infestation	TOSG009101	VPS29
Kauai population's unique physiological response to fly infestation	TOSG009109	A0A067R016
Kauai population's unique physiological response to fly infestation	TOSG009122	ACSF2
Kauai population's unique physiological response to fly infestation	TOSG009137	PRP4B
Kauai population's unique physiological response to fly infestation	TOSG009187	RGS
Kauai population's unique physiological response to fly infestation	TOSG009195	unknown
Kauai population's unique physiological response to fly infestation	TOSG009210	TRY1
Kauai population's unique physiological response to fly infestation	TOSG009218	FUCTA
Kauai population's unique physiological response to fly infestation	TOSG009220	LRC15
Kauai population's unique physiological response to fly infestation	TOSG009226	ING2
Kauai population's unique physiological response to fly infestation	TOSG009250	unknown
Kauai population's unique physiological response to fly infestation	TOSG009265	EXC4
Kauai population's unique physiological response to fly infestation	TOSG009272	MACOI
Kauai population's unique physiological response to fly infestation	TOSG009291	SOCS2
Kauai population's unique physiological response to fly infestation	TOSG009303	ELYS
Kauai population's unique physiological response to fly infestation	TOSG009307	L2GL
Kauai population's unique physiological response to fly infestation	TOSG009313	SFXN2
Kauai population's unique physiological response to fly infestation	TOSG009353	DYL1
Kauai population's unique physiological response to fly infestation	TOSG009423	TAOK1
Kauai population's unique physiological response to fly infestation	TOSG009434	DHB2
Kauai population's unique physiological response to fly infestation	TOSG009452	C560
Kauai population's unique physiological response to fly infestation	TOSG009458	A0A067R4W5
Kauai population's unique physiological response to fly infestation	TOSG009463	RS27A
Kauai population's unique physiological response to fly infestation	TOSG009464	SPT4H
Kauai population's unique physiological response to fly infestation	TOSG009470	OSBP1
Kauai population's unique physiological response to fly infestation	TOSG009480	CSGA
Kauai population's unique physiological response to fly infestation	TOSG009540	LPSBP
Kauai population's unique physiological response to fly infestation	TOSG009551	LPSBP
Kauai population's unique physiological response to fly infestation	TOSG009574	unknown
Kauai population's unique physiological response to fly infestation	TOSG009596	TP53B
Kauai population's unique physiological response to fly infestation	TOSG009598	RPP21
Kauai population's unique physiological response to fly infestation	TOSG009614	SSRP1
Kauai population's unique physiological response to fly infestation	TOSG009767	ATNA
Kauai population's unique physiological response to fly infestation	TOSG009858	DHGL
Kauai population's unique physiological response to fly infestation	TOSG009874	RL18
Kauai population's unique physiological response to fly infestation	TOSG009878	A0A067QI39
Kauai population's unique physiological response to fly infestation	TOSG009888	GFPT2
Kauai population's unique physiological response to fly infestation	TOSG009899	SYTL4
Kauai population's unique physiological response to fly infestation	TOSG009903	A0A6L2PNL2
Kauai population's unique physiological response to fly infestation	TOSG009937	NDUB5
Kauai population's unique physiological response to fly infestation	TOSG009954	BCL9
Kauai population's unique physiological response to fly infestation	TOSG009963	LPPRC
Kauai population's unique physiological response to fly infestation	TOSG009968	ETFR1
Kauai population's unique physiological response to fly infestation	TOSG010051	UCRI
Kauai population's unique physiological response to fly infestation	TOSG010055	unknown
Kauai population's unique physiological response to fly infestation	TOSG010056	AASD1
Kauai population's unique physiological response to fly infestation	TOSG010109	ATK
Kauai population's unique physiological response to fly infestation	TOSG010122	unknown
Kauai population's unique physiological response to fly infestation	TOSG010148	A0A067RS16
Kauai population's unique physiological response to fly infestation	TOSG010197	MRP7
Kauai population's unique physiological response to fly infestation	TOSG010198	MYO5A
Kauai population's unique physiological response to fly infestation	TOSG010216	COX7A
Kauai population's unique physiological response to fly infestation	TOSG010223	unknown
Kauai population's unique physiological response to fly infestation	TOSG010229	MAD
Kauai population's unique physiological response to fly infestation	TOSG010284	DGAT1
Kauai population's unique physiological response to fly infestation	TOSG010320	unknown
Kauai population's unique physiological response to fly infestation	TOSG010401	AR19B
Kauai population's unique physiological response to fly infestation	TOSG010403	CANT1
Kauai population's unique physiological response to fly infestation	TOSG010422	8ODP
Kauai population's unique physiological response to fly infestation	TOSG010443	TPR
Kauai population's unique physiological response to fly infestation	TOSG010450	CY1
Kauai population's unique physiological response to fly infestation	TOSG010451	L14AB
Kauai population's unique physiological response to fly infestation	TOSG010501	SVIL
Kauai population's unique physiological response to fly infestation	TOSG010504	ZN850
Kauai population's unique physiological response to fly infestation	TOSG010519	PLCH2
Kauai population's unique physiological response to fly infestation	TOSG010541	IR21A
Kauai population's unique physiological response to fly infestation	TOSG010549	E0VQQ0
Kauai population's unique physiological response to fly infestation	TOSG010623	EAF6
Kauai population's unique physiological response to fly infestation	TOSG010665	unknown
Kauai population's unique physiological response to fly infestation	TOSG010666	unknown
Kauai population's unique physiological response to fly infestation	TOSG010667	A0A5N5T978
Kauai population's unique physiological response to fly infestation	TOSG010688	Q175M2
Kauai population's unique physiological response to fly infestation	TOSG010698	ZFH2
Kauai population's unique physiological response to fly infestation	TOSG010706	A0A026W7C1
Kauai population's unique physiological response to fly infestation	TOSG010741	unknown
Kauai population's unique physiological response to fly infestation	TOSG010748	RHG26
Kauai population's unique physiological response to fly infestation	TOSG010783	CEL
Kauai population's unique physiological response to fly infestation	TOSG010787	NNTM
Kauai population's unique physiological response to fly infestation	TOSG010798	LYRM2
Kauai population's unique physiological response to fly infestation	TOSG010826	UK114
Kauai population's unique physiological response to fly infestation	TOSG010827	PRUN1
Kauai population's unique physiological response to fly infestation	TOSG010881	A0A2J7RAN3
Kauai population's unique physiological response to fly infestation	TOSG010884	CUBN
Kauai population's unique physiological response to fly infestation	TOSG010888	LSM1
Kauai population's unique physiological response to fly infestation	TOSG010922	Y381
Kauai population's unique physiological response to fly infestation	TOSG010966	DOS
Kauai population's unique physiological response to fly infestation	TOSG011002	MP17L
Kauai population's unique physiological response to fly infestation	TOSG011007	RL27A
Kauai population's unique physiological response to fly infestation	TOSG011008	TOX3
Kauai population's unique physiological response to fly infestation	TOSG011029	HCN2
Kauai population's unique physiological response to fly infestation	TOSG011049	RLA0
Kauai population's unique physiological response to fly infestation	TOSG011052	UBP10
Kauai population's unique physiological response to fly infestation	TOSG011100	DYN
Kauai population's unique physiological response to fly infestation	TOSG011119	ATPD
Kauai population's unique physiological response to fly infestation	TOSG011123	PDCD5
Kauai population's unique physiological response to fly infestation	TOSG011182	A0A6L2PRF5
Kauai population's unique physiological response to fly infestation	TOSG011206	RERE
Kauai population's unique physiological response to fly infestation	TOSG011207	RERE
Kauai population's unique physiological response to fly infestation	TOSG011210	CELF1
Kauai population's unique physiological response to fly infestation	TOSG011224	NOTCH
Kauai population's unique physiological response to fly infestation	TOSG011253	TTC5
Kauai population's unique physiological response to fly infestation	TOSG011262	NBEA
Kauai population's unique physiological response to fly infestation	TOSG011273	NEUL4
Kauai population's unique physiological response to fly infestation	TOSG011286	GALL2
Kauai population's unique physiological response to fly infestation	TOSG011288	EIF3A
Kauai population's unique physiological response to fly infestation	TOSG011297	BRD8
Kauai population's unique physiological response to fly infestation	TOSG011300	A0A2J7R2W5
Kauai population's unique physiological response to fly infestation	TOSG011369	CBR1
Kauai population's unique physiological response to fly infestation	TOSG011375	RM43
Kauai population's unique physiological response to fly infestation	TOSG011387	FUCT1
Kauai population's unique physiological response to fly infestation	TOSG011394	B3GI
Kauai population's unique physiological response to fly infestation	TOSG011408	RL44
Kauai population's unique physiological response to fly infestation	TOSG011412	SECG
Kauai population's unique physiological response to fly infestation	TOSG011544	unknown
Kauai population's unique physiological response to fly infestation	TOSG011590	MPPD1
Kauai population's unique physiological response to fly infestation	TOSG011607	CCD86
Kauai population's unique physiological response to fly infestation	TOSG011635	unknown
Kauai population's unique physiological response to fly infestation	TOSG011652	A0A6L2Q1Q4
Kauai population's unique physiological response to fly infestation	TOSG011664	ELOV7
Kauai population's unique physiological response to fly infestation	TOSG011671	ELOVL
Kauai population's unique physiological response to fly infestation	TOSG011672	TCTP
Kauai population's unique physiological response to fly infestation	TOSG011674	NDUB7
Kauai population's unique physiological response to fly infestation	TOSG011675	NEK8
Kauai population's unique physiological response to fly infestation	TOSG011684	PE1
Kauai population's unique physiological response to fly infestation	TOSG011685	A0A1L9R7C7
Kauai population's unique physiological response to fly infestation	TOSG011686	A0A1L9R7C7
Kauai population's unique physiological response to fly infestation	TOSG011690	ZN675
Kauai population's unique physiological response to fly infestation	TOSG011701	GALD1
Kauai population's unique physiological response to fly infestation	TOSG011731	ISCU
Kauai population's unique physiological response to fly infestation	TOSG011733	FTZF1
Kauai population's unique physiological response to fly infestation	TOSG011751	N42L1
Kauai population's unique physiological response to fly infestation	TOSG011784	unknown
Kauai population's unique physiological response to fly infestation	TOSG011813	ZMIZ1
Kauai population's unique physiological response to fly infestation	TOSG011831	GYS
Kauai population's unique physiological response to fly infestation	TOSG011840	FAS3
Kauai population's unique physiological response to fly infestation	TOSG011868	PKHG4
Kauai population's unique physiological response to fly infestation	TOSG011878	unknown
Kauai population's unique physiological response to fly infestation	TOSG011898	PPB
Kauai population's unique physiological response to fly infestation	TOSG011912	unknown
Kauai population's unique physiological response to fly infestation	TOSG011983	RSBN1
Kauai population's unique physiological response to fly infestation	TOSG012080	TLR4
Kauai population's unique physiological response to fly infestation	TOSG012122	CONN
Kauai population's unique physiological response to fly infestation	TOSG012147	DYH1
Kauai population's unique physiological response to fly infestation	TOSG012177	CC28A
Kauai population's unique physiological response to fly infestation	TOSG012205	A0A067R2A2
Kauai population's unique physiological response to fly infestation	TOSG012206	A0A1Y1LB22
Kauai population's unique physiological response to fly infestation	TOSG012228	YLPM1
Kauai population's unique physiological response to fly infestation	TOSG012246	CARME
Kauai population's unique physiological response to fly infestation	TOSG012255	CLASP
Kauai population's unique physiological response to fly infestation	TOSG012274	SINAL
Kauai population's unique physiological response to fly infestation	TOSG012312	PLRG1
Kauai population's unique physiological response to fly infestation	TOSG012313	TBCB
Kauai population's unique physiological response to fly infestation	TOSG012321	DYLT1
Kauai population's unique physiological response to fly infestation	TOSG012341	USP9X
Kauai population's unique physiological response to fly infestation	TOSG012347	COPB
Kauai population's unique physiological response to fly infestation	TOSG012348	unknown
Kauai population's unique physiological response to fly infestation	TOSG012350	unknown
Kauai population's unique physiological response to fly infestation	TOSG012358	RM13
Kauai population's unique physiological response to fly infestation	TOSG012412	RL21
Kauai population's unique physiological response to fly infestation	TOSG012422	CLC
Kauai population's unique physiological response to fly infestation	TOSG012433	A0A067RM40
Kauai population's unique physiological response to fly infestation	TOSG012449	NUP54
Kauai population's unique physiological response to fly infestation	TOSG012463	MANEA
Kauai population's unique physiological response to fly infestation	TOSG012479	TONSL
Kauai population's unique physiological response to fly infestation	TOSG012497	TT21B
Kauai population's unique physiological response to fly infestation	TOSG012545	TOP2
Kauai population's unique physiological response to fly infestation	TOSG012556	A0A1B6JRZ2
Kauai population's unique physiological response to fly infestation	TOSG012560	LRK1
Kauai population's unique physiological response to fly infestation	TOSG012568	NOMO1
Kauai population's unique physiological response to fly infestation	TOSG012582	PPCE
Kauai population's unique physiological response to fly infestation	TOSG012590	WDR81
Kauai population's unique physiological response to fly infestation	TOSG012610	MED7
Kauai population's unique physiological response to fly infestation	TOSG012615	PSMD1
Kauai population's unique physiological response to fly infestation	TOSG012627	A0A336LQL4
Kauai population's unique physiological response to fly infestation	TOSG012631	SULF1
Kauai population's unique physiological response to fly infestation	TOSG012675	MBD3
Kauai population's unique physiological response to fly infestation	TOSG012681	A0A6P7GDJ1
Kauai population's unique physiological response to fly infestation	TOSG012704	D39U1
Kauai population's unique physiological response to fly infestation	TOSG012714	ZN511
Kauai population's unique physiological response to fly infestation	TOSG012716	COMD9
Kauai population's unique physiological response to fly infestation	TOSG012717	PRRC1
Kauai population's unique physiological response to fly infestation	TOSG012725	A0A0X8DBH8
Kauai population's unique physiological response to fly infestation	TOSG012779	unknown
Kauai population's unique physiological response to fly infestation	TOSG012783	MTH2
Kauai population's unique physiological response to fly infestation	TOSG012832	LYAG
Kauai population's unique physiological response to fly infestation	TOSG012834	SBKH
Kauai population's unique physiological response to fly infestation	TOSG012867	L259
Kauai population's unique physiological response to fly infestation	TOSG012875	CDK12
Kauai population's unique physiological response to fly infestation	TOSG012881	A0A067RK46
Kauai population's unique physiological response to fly infestation	TOSG012894	LYRM4
Kauai population's unique physiological response to fly infestation	TOSG012898	XRN1
Kauai population's unique physiological response to fly infestation	TOSG012980	BICRD
Kauai population's unique physiological response to fly infestation	TOSG012986	A0A2J7QVF8
Kauai population's unique physiological response to fly infestation	TOSG012989	HGS
Kauai population's unique physiological response to fly infestation	TOSG012991	EIPR1
Kauai population's unique physiological response to fly infestation	TOSG013032	AGRA3
Kauai population's unique physiological response to fly infestation	TOSG013039	PSMD8
Kauai population's unique physiological response to fly infestation	TOSG013078	LOLA1
Kauai population's unique physiological response to fly infestation	TOSG013111	A0A2M3Z3X9
Kauai population's unique physiological response to fly infestation	TOSG013119	DNJ60
Kauai population's unique physiological response to fly infestation	TOSG013161	ARHGC
Kauai population's unique physiological response to fly infestation	TOSG013213	unknown
Kauai population's unique physiological response to fly infestation	TOSG013237	RL35
Kauai population's unique physiological response to fly infestation	TOSG013290	ERMP1
Kauai population's unique physiological response to fly infestation	TOSG013315	NC2B
Kauai population's unique physiological response to fly infestation	TOSG013319	GEMI2
Kauai population's unique physiological response to fly infestation	TOSG013400	MYOI
Kauai population's unique physiological response to fly infestation	TOSG013402	ISCA2
Kauai population's unique physiological response to fly infestation	TOSG013418	HUM6
Kauai population's unique physiological response to fly infestation	TOSG013423	FAAH2
Kauai population's unique physiological response to fly infestation	TOSG013499	CISD3
Kauai population's unique physiological response to fly infestation	TOSG013583	LZIC
Kauai population's unique physiological response to fly infestation	TOSG013584	IF4G3
Kauai population's unique physiological response to fly infestation	TOSG013585	RS20
Kauai population's unique physiological response to fly infestation	TOSG013599	RL27
Kauai population's unique physiological response to fly infestation	TOSG013606	unknown
Kauai population's unique physiological response to fly infestation	TOSG013609	UBP5
Kauai population's unique physiological response to fly infestation	TOSG013620	A0A088AJ22
Kauai population's unique physiological response to fly infestation	TOSG013628	VATF
Kauai population's unique physiological response to fly infestation	TOSG013635	UBP54
Kauai population's unique physiological response to fly infestation	TOSG013655	NDUF3
Kauai population's unique physiological response to fly infestation	TOSG013661	NUCG
Kauai population's unique physiological response to fly infestation	TOSG013791	unknown
Kauai population's unique physiological response to fly infestation	TOSG013797	ANR52
Kauai population's unique physiological response to fly infestation	TOSG013828	PKDRE
Kauai population's unique physiological response to fly infestation	TOSG013856	LAR4
Kauai population's unique physiological response to fly infestation	TOSG013904	TRY1
Kauai population's unique physiological response to fly infestation	TOSG013905	K1B22
Kauai population's unique physiological response to fly infestation	TOSG013933	PRDX6
Kauai population's unique physiological response to fly infestation	TOSG013937	VKT1A
Kauai population's unique physiological response to fly infestation	TOSG013938	VKT4
Kauai population's unique physiological response to fly infestation	TOSG013943	VKT
Kauai population's unique physiological response to fly infestation	TOSG013944	VKT8
Kauai population's unique physiological response to fly infestation	TOSG013956	RL37
Kauai population's unique physiological response to fly infestation	TOSG013957	RS23
Kauai population's unique physiological response to fly infestation	TOSG013966	TOP1
Kauai population's unique physiological response to fly infestation	TOSG013985	A0A669B857
Kauai population's unique physiological response to fly infestation	TOSG014007	A0A6J1SXE2
Kauai population's unique physiological response to fly infestation	TOSG014019	RL12
Kauai population's unique physiological response to fly infestation	TOSG014050	RXR
Kauai population's unique physiological response to fly infestation	TOSG014073	ATF6B
Kauai population's unique physiological response to fly infestation	TOSG014102	ADCYA
Kauai population's unique physiological response to fly infestation	TOSG014131	RM18
Kauai population's unique physiological response to fly infestation	TOSG014144	ATP5J
Kauai population's unique physiological response to fly infestation	TOSG014149	1433E
Kauai population's unique physiological response to fly infestation	TOSG014151	A0A1B6I4B7
Kauai population's unique physiological response to fly infestation	TOSG014163	MERL
Kauai population's unique physiological response to fly infestation	TOSG014168	CYTSA
Kauai population's unique physiological response to fly infestation	TOSG014196	ADF1
Kauai population's unique physiological response to fly infestation	TOSG014234	AKAP9
Kauai population's unique physiological response to fly infestation	TOSG014239	A0A2J7QB49
Kauai population's unique physiological response to fly infestation	TOSG014256	RCOR
Kauai population's unique physiological response to fly infestation	TOSG014285	unknown
Kauai population's unique physiological response to fly infestation	TOSG014288	C4G15
Kauai population's unique physiological response to fly infestation	TOSG014395	EIF3K
Kauai population's unique physiological response to fly infestation	TOSG014412	SMG1
Kauai population's unique physiological response to fly infestation	TOSG014428	TXB1A
Kauai population's unique physiological response to fly infestation	TOSG014429	RL23
Kauai population's unique physiological response to fly infestation	TOSG014464	VGFR1
Kauai population's unique physiological response to fly infestation	TOSG014477	L259
Kauai population's unique physiological response to fly infestation	TOSG014492	NUP50
Kauai population's unique physiological response to fly infestation	TOSG014524	GOGA5
Kauai population's unique physiological response to fly infestation	TOSG014537	unknown
Kauai population's unique physiological response to fly infestation	TOSG014549	TXLNA
Kauai population's unique physiological response to fly infestation	TOSG014550	OSA
Kauai population's unique physiological response to fly infestation	TOSG014555	CAN12
Kauai population's unique physiological response to fly infestation	TOSG014589	A0A195F6R8
Kauai population's unique physiological response to fly infestation	TOSG014599	A0A2J7RQQ2
Kauai population's unique physiological response to fly infestation	TOSG014621	PAGR1
Kauai population's unique physiological response to fly infestation	TOSG014673	SAFB2
Kauai population's unique physiological response to fly infestation	TOSG014675	CG445
Kauai population's unique physiological response to fly infestation	TOSG014677	TSTD3
Kauai population's unique physiological response to fly infestation	TOSG014680	GDAP2
Kauai population's unique physiological response to fly infestation	TOSG014696	EXT1
Kauai population's unique physiological response to fly infestation	TOSG014709	A0A067RUZ0
Kauai population's unique physiological response to fly infestation	TOSG014716	ABCA3
Kauai population's unique physiological response to fly infestation	TOSG014726	SIM20
Kauai population's unique physiological response to fly infestation	TOSG014739	DYH1
Kauai population's unique physiological response to fly infestation	TOSG014760	HBAP1
Kauai population's unique physiological response to fly infestation	TOSG014779	A0A1B6L3I0
Kauai population's unique physiological response to fly infestation	TOSG014810	SC61B
Kauai population's unique physiological response to fly infestation	TOSG014911	MPC1
Kauai population's unique physiological response to fly infestation	TOSG014933	ADK
Kauai population's unique physiological response to fly infestation	TOSG014945	NU133
Kauai population's unique physiological response to fly infestation	TOSG014959	RBM25
Kauai population's unique physiological response to fly infestation	TOSG014992	S14L1
Kauai population's unique physiological response to fly infestation	TOSG015004	AKAP1
Kauai population's unique physiological response to fly infestation	TOSG015037	MBOA5
Kauai population's unique physiological response to fly infestation	TOSG015061	DPM1
Kauai population's unique physiological response to fly infestation	TOSG015077	A0A067QZ38
Kauai population's unique physiological response to fly infestation	TOSG015104	unknown
Kauai population's unique physiological response to fly infestation	TOSG015112	CNC
Kauai population's unique physiological response to fly infestation	TOSG015113	STAG1
Kauai population's unique physiological response to fly infestation	TOSG015130	CX6C1
Kauai population's unique physiological response to fly infestation	TOSG015134	MFRN2
Kauai population's unique physiological response to fly infestation	TOSG015144	PSD10
Kauai population's unique physiological response to fly infestation	TOSG015157	ATP23
Kauai population's unique physiological response to fly infestation	TOSG015171	PHP14
Kauai population's unique physiological response to fly infestation	TOSG015195	QCR8
Kauai population's unique physiological response to fly infestation	TOSG015207	NDUBA
Kauai population's unique physiological response to fly infestation	TOSG015210	SUCO
Kauai population's unique physiological response to fly infestation	TOSG015219	ABCA3
Kauai population's unique physiological response to fly infestation	TOSG015271	DIP2
Kauai population's unique physiological response to fly infestation	TOSG015272	GOLI4
Kauai population's unique physiological response to fly infestation	TOSG015290	ARRB1
Kauai population's unique physiological response to fly infestation	TOSG015300	TENM
Kauai population's unique physiological response to fly infestation	TOSG015327	M17L2
Kauai population's unique physiological response to fly infestation	TOSG015340	SRP68
Kauai population's unique physiological response to fly infestation	TOSG015391	BDH
Kauai population's unique physiological response to fly infestation	TOSG015446	PPSA
Kauai population's unique physiological response to fly infestation	TOSG015448	PSB7
Kauai population's unique physiological response to fly infestation	TOSG015454	NPC1
Kauai population's unique physiological response to fly infestation	TOSG015461	NXNL2
Kauai population's unique physiological response to fly infestation	TOSG015464	U587
Kauai population's unique physiological response to fly infestation	TOSG015477	FLOWR
Kauai population's unique physiological response to fly infestation	TOSG015536	Q9N2P3
Kauai population's unique physiological response to fly infestation	TOSG015542	JIP4
Kauai population's unique physiological response to fly infestation	TOSG015549	CCNB
Kauai population's unique physiological response to fly infestation	TOSG015583	SRYC
Kauai population's unique physiological response to fly infestation	TOSG015593	ZFYV1
Kauai population's unique physiological response to fly infestation	TOSG015630	CP6J1
Kauai population's unique physiological response to fly infestation	TOSG015634	unknown
Kauai population's unique physiological response to fly infestation	TOSG015641	A0A267DSK4
Kauai population's unique physiological response to fly infestation	TOSG015775	DPYS
Kauai population's unique physiological response to fly infestation	TOSG015777	SYNJ1
Kauai population's unique physiological response to fly infestation	TOSG015825	MEP1
Kauai population's unique physiological response to fly infestation	TOSG015827	AAKB1
Kauai population's unique physiological response to fly infestation	TOSG015864	A0A2P8YR59
Kauai population's unique physiological response to fly infestation	TOSG015871	TOM7
Kauai population's unique physiological response to fly infestation	TOSG015907	SRF
Kauai population's unique physiological response to fly infestation	TOSG015916	ANK2
Kauai population's unique physiological response to fly infestation	TOSG015937	UFD1
Kauai population's unique physiological response to fly infestation	TOSG015938	SMD2
Kauai population's unique physiological response to fly infestation	TOSG015943	A0A2P8Y244
Kauai population's unique physiological response to fly infestation	TOSG015950	A0A2J7RCN0
Kauai population's unique physiological response to fly infestation	TOSG015959	A0A0U4ARK6
Kauai population's unique physiological response to fly infestation	TOSG015965	A0A2P8Y244
Kauai population's unique physiological response to fly infestation	TOSG015970	HRP65
Kauai population's unique physiological response to fly infestation	TOSG015971	TNNC3
Kauai population's unique physiological response to fly infestation	TOSG015978	SDK
Kauai population's unique physiological response to fly infestation	TOSG015979	SDK
Kauai population's unique physiological response to fly infestation	TOSG015980	RS15A
Kauai population's unique physiological response to fly infestation	TOSG016046	EHMT2
Kauai population's unique physiological response to fly infestation	TOSG016065	L259
Kauai population's unique physiological response to fly infestation	TOSG016075	PDXD1
Kauai population's unique physiological response to fly infestation	TOSG016077	GNAS
Kauai population's unique physiological response to fly infestation	TOSG016079	TTY1
Kauai population's unique physiological response to fly infestation	TOSG016107	NDUB9
Kauai population's unique physiological response to fly infestation	TOSG016123	Y9776
Kauai population's unique physiological response to fly infestation	TOSG016132	PBDC1
Kauai population's unique physiological response to fly infestation	TOSG016139	REC8
Kauai population's unique physiological response to fly infestation	TOSG016228	MAS
Kauai population's unique physiological response to fly infestation	TOSG016231	WUN
Kauai population's unique physiological response to fly infestation	TOSG016232	WUN
Kauai population's unique physiological response to fly infestation	TOSG016267	CBPE
Kauai population's unique physiological response to fly infestation	TOSG016311	FAS
Kauai population's unique physiological response to fly infestation	TOSG016313	FAS
Kauai population's unique physiological response to fly infestation	TOSG016425	NDUS6
Kauai population's unique physiological response to fly infestation	TOSG016433	ILYS2
Kauai population's unique physiological response to fly infestation	TOSG016434	LYS2
Kauai population's unique physiological response to fly infestation	TOSG016456	CSN9
Kauai population's unique physiological response to fly infestation	TOSG016464	unknown
Kauai population's unique physiological response to fly infestation	TOSG016485	unknown
Kauai population's unique physiological response to fly infestation	TOSG016494	MBNL1
Kauai population's unique physiological response to fly infestation	TOSG016509	CPSF1
Kauai population's unique physiological response to fly infestation	TOSG016603	APC10
Kauai population's unique physiological response to fly infestation	TOSG016628	TXND9
Kauai population's unique physiological response to fly infestation	TOSG016634	A0A067R5S3
Kauai population's unique physiological response to fly infestation	TOSG016639	MIFH
Kauai population's unique physiological response to fly infestation	TOSG016644	SKP1
Kauai population's unique physiological response to fly infestation	TOSG016656	ARP3
Kauai population's unique physiological response to fly infestation	TOSG016668	HUTI
Kauai population's unique physiological response to fly infestation	TOSG016669	RAVR1
Kauai population's unique physiological response to fly infestation	TOSG016687	S61G1
Kauai population's unique physiological response to fly infestation	TOSG016688	EIF3F
Kauai population's unique physiological response to fly infestation	TOSG016700	GNAO
Kauai population's unique physiological response to fly infestation	TOSG016726	BAZ2B
Kauai population's unique physiological response to fly infestation	TOSG016751	RS11
Kauai population's unique physiological response to fly infestation	TOSG016754	BTBDH
Kauai population's unique physiological response to fly infestation	TOSG016769	DTWD1
Kauai population's unique physiological response to fly infestation	TOSG016800	HPBP1
Kauai population's unique physiological response to fly infestation	TOSG016816	PKHA3
Kauai population's unique physiological response to fly infestation	TOSG016818	ADCY9
Kauai population's unique physiological response to fly infestation	TOSG016842	unknown
Kauai population's unique physiological response to fly infestation	TOSG016848	CETN1
Kauai population's unique physiological response to fly infestation	TOSG016915	PRS8
Kauai population's unique physiological response to fly infestation	TOSG016923	SRC42
Kauai population's unique physiological response to fly infestation	TOSG016938	A0A6L2PPJ7
Kauai population's unique physiological response to fly infestation	TOSG016951	FEM1B
Kauai population's unique physiological response to fly infestation	TOSG016966	METL9
Kauai population's unique physiological response to fly infestation	TOSG016980	unknown
Kauai population's unique physiological response to fly infestation	TOSG016981	T2AG
Kauai population's unique physiological response to fly infestation	TOSG016996	HTR5B
Kauai population's unique physiological response to fly infestation	TOSG017007	BCOR
Kauai population's unique physiological response to fly infestation	TOSG017017	IFT43
Kauai population's unique physiological response to fly infestation	TOSG017034	UBXN1
Kauai population's unique physiological response to fly infestation	TOSG017036	ALG13
Kauai population's unique physiological response to fly infestation	TOSG017042	RDHE2
Kauai population's unique physiological response to fly infestation	TOSG017046	TM199
Kauai population's unique physiological response to fly infestation	TOSG017057	unknown
Kauai population's unique physiological response to fly infestation	TOSG017062	COA8
Kauai population's unique physiological response to fly infestation	TOSG017072	VP13D
Kauai population's unique physiological response to fly infestation	TOSG017108	BAB1
Kauai population's unique physiological response to fly infestation	TOSG017156	unknown
Kauai population's unique physiological response to fly infestation	TOSG017157	UGT5
Kauai population's unique physiological response to fly infestation	TOSG017174	GUNF
Kauai population's unique physiological response to fly infestation	TOSG017197	unknown
Kauai population's unique physiological response to fly infestation	TOSG017220	ATPB2
Kauai population's unique physiological response to fly infestation	TOSG017255	MOT14
Kauai population's unique physiological response to fly infestation	TOSG017261	POK
Kauai population's unique physiological response to fly infestation	TOSG017290	RL35A
Kauai population's unique physiological response to fly infestation	TOSG017291	A0A067QN88
Kauai population's unique physiological response to fly infestation	TOSG017295	RBP2
Kauai population's unique physiological response to fly infestation	TOSG017298	PIN4
Kauai population's unique physiological response to fly infestation	TOSG017342	UBIQP
Kauai population's unique physiological response to fly infestation	TOSG017369	REST
Kauai population's unique physiological response to fly infestation	TOSG017380	BACD3
Kauai population's unique physiological response to fly infestation	TOSG017384	AT5F1
Kauai population's unique physiological response to fly infestation	TOSG017435	A0A2J7PLU8
Kauai population's unique physiological response to fly infestation	TOSG017462	STA5B
Kauai population's unique physiological response to fly infestation	TOSG017466	CIA30
Kauai population's unique physiological response to fly infestation	TOSG017467	YK213
Kauai population's unique physiological response to fly infestation	TOSG017469	A0A1B6ITM3
Kauai population's unique physiological response to fly infestation	TOSG017478	NDUB3
Kauai population's unique physiological response to fly infestation	TOSG017485	2A5D
Kauai population's unique physiological response to fly infestation	TOSG017492	RENT1
Kauai population's unique physiological response to fly infestation	TOSG017526	MKKS
Kauai population's unique physiological response to fly infestation	TOSG017545	RL17
Kauai population's unique physiological response to fly infestation	TOSG017552	YTDC2
Kauai population's unique physiological response to fly infestation	TOSG017627	NDKA
Kauai population's unique physiological response to fly infestation	TOSG017675	ALKB8
Kauai population's unique physiological response to fly infestation	TOSG017719	unknown
Kauai population's unique physiological response to fly infestation	TOSG017770	ZNF43
Kauai population's unique physiological response to fly infestation	TOSG017778	WDY
Kauai population's unique physiological response to fly infestation	TOSG017779	MDH
Kauai population's unique physiological response to fly infestation	TOSG017780	WDY
Kauai population's unique physiological response to fly infestation	TOSG017795	S17A5
Kauai population's unique physiological response to fly infestation	TOSG017806	NAF1
Kauai population's unique physiological response to fly infestation	TOSG017892	EST6
Kauai population's unique physiological response to fly infestation	TOSG017897	A0A6I8TXK1
Kauai population's unique physiological response to fly infestation	TOSG017899	CDC5L
Kauai population's unique physiological response to fly infestation	TOSG017965	SPT4H
Kauai population's unique physiological response to fly infestation	TOSG017975	RL14
Kauai population's unique physiological response to fly infestation	TOSG017980	NEDD4
Kauai population's unique physiological response to fly infestation	TOSG017999	CP9E2
Kauai population's unique physiological response to fly infestation	TOSG018002	OPLA
Kauai population's unique physiological response to fly infestation	TOSG018024	SF3B5
Kauai population's unique physiological response to fly infestation	TOSG018025	FEN1
Kauai population's unique physiological response to fly infestation	TOSG018029	SC5AC
Kauai population's unique physiological response to fly infestation	TOSG018032	ANK3
Kauai population's unique physiological response to fly infestation	TOSG018048	EPN4
Kauai population's unique physiological response to fly infestation	TOSG018065	NDUF2
Kauai population's unique physiological response to fly infestation	TOSG018121	unknown
Kauai population's unique physiological response to fly infestation	TOSG018147	PDP1
Kauai population's unique physiological response to fly infestation	TOSG018180	DCTN6
Kauai population's unique physiological response to fly infestation	TOSG018185	EPS8
Kauai population's unique physiological response to fly infestation	TOSG018217	P5CS
Kauai population's unique physiological response to fly infestation	TOSG018219	unknown
Kauai population's unique physiological response to fly infestation	TOSG018305	DEFI8
Kauai population's unique physiological response to fly infestation	TOSG018345	HTS
Kauai population's unique physiological response to fly infestation	TOSG018401	MDR1
Kauai population's unique physiological response to fly infestation	TOSG018408	PTH1R
Kauai population's unique physiological response to fly infestation	TOSG018546	BI51A
Kauai population's unique physiological response to fly infestation	TOSG018586	COX6A
Kauai population's unique physiological response to fly infestation	TOSG018588	GTPB3
Kauai population's unique physiological response to fly infestation	TOSG018593	ASPH
Kauai population's unique physiological response to fly infestation	TOSG018600	RL36
Kauai population's unique physiological response to fly infestation	TOSG018602	CRAG
Kauai population's unique physiological response to fly infestation	TOSG018605	SCRIB
Kauai population's unique physiological response to fly infestation	TOSG018632	TNNC1
Kauai population's unique physiological response to fly infestation	TOSG018663	CHCH2
Kauai population's unique physiological response to fly infestation	TOSG018664	MYCC
Kauai population's unique physiological response to fly infestation	TOSG018668	LONM
Kauai population's unique physiological response to fly infestation	TOSG018675	RRP36
Kauai population's unique physiological response to fly infestation	TOSG018682	TAF13
Kauai population's unique physiological response to fly infestation	TOSG018693	DNJC8
Kauai population's unique physiological response to fly infestation	TOSG018698	ACO11
Kauai population's unique physiological response to fly infestation	TOSG018735	NDUAC
Kauai population's unique physiological response to fly infestation	TOSG018756	B4NX98
Kauai population's unique physiological response to fly infestation	TOSG018760	RS26
Kauai population's unique physiological response to fly infestation	TOSG018764	APKC
Kauai population's unique physiological response to fly infestation	TOSG018784	A0A2J7R0C8
Kauai population's unique physiological response to fly infestation	TOSG018813	XPP1
Kauai population's unique physiological response to fly infestation	TOSG018847	SC23A
Kauai population's unique physiological response to fly infestation	TOSG018881	unknown
Kauai population's unique physiological response to fly infestation	TOSG018901	CPSF4
Kauai population's unique physiological response to fly infestation	TOSG018903	HIG2A
Kauai population's unique physiological response to fly infestation	TOSG018946	A0A2P8Z088
Kauai population's unique physiological response to fly infestation	TOSG018968	NDUB4
Kauai population's unique physiological response to fly infestation	TOSG018969	TPPC5
Kauai population's unique physiological response to fly infestation	TOSG019018	ZG57
Kauai population's unique physiological response to fly infestation	TOSG019031	unknown
Kauai population's unique physiological response to fly infestation	TOSG019032	RPA1
Kauai population's unique physiological response to fly infestation	TOSG019036	GAWKY
Kauai population's unique physiological response to fly infestation	TOSG019038	unknown
Kauai population's unique physiological response to fly infestation	TOSG019039	ERF3A
Kauai population's unique physiological response to fly infestation	TOSG019090	IDH3G
Kauai population's unique physiological response to fly infestation	TOSG019101	B3GT1
Kauai population's unique physiological response to fly infestation	TOSG019124	RNO
Kauai population's unique physiological response to fly infestation	TOSG019156	RS9
Kauai population's unique physiological response to fly infestation	TOSG019161	KTN1
Kauai population's unique physiological response to fly infestation	TOSG019163	RWDD4
Kauai population's unique physiological response to fly infestation	TOSG019218	unknown
Kauai population's unique physiological response to fly infestation	TOSG019241	unknown
Kauai population's unique physiological response to fly infestation	TOSG019253	STRAA
Kauai population's unique physiological response to fly infestation	TOSG019255	unknown
Kauai population's unique physiological response to fly infestation	TOSG019286	PREP
Kauai population's unique physiological response to fly infestation	TOSG019296	DSCL
Kauai population's unique physiological response to fly infestation	TOSG019313	unknown
Kauai population's unique physiological response to fly infestation	TOSG019399	KS6A3
Kauai population's unique physiological response to fly infestation	TOSG019423	MED31
Kauai population's unique physiological response to fly infestation	TOSG019426	unknown
Kauai population's unique physiological response to fly infestation	TOSG019428	ALS
Kauai population's unique physiological response to fly infestation	TOSG019475	A0A6P8ZV42
Kauai population's unique physiological response to fly infestation	TOSG019530	unknown
Kauai population's unique physiological response to fly infestation	TOSG019533	MCMBP
Kauai population's unique physiological response to fly infestation	TOSG019538	RFA3
Kauai population's unique physiological response to fly infestation	TOSG019539	ATAD3
Kauai population's unique physiological response to fly infestation	TOSG019562	COTL1
Kauai population's unique physiological response to fly infestation	TOSG019577	NDUA9
Kauai population's unique physiological response to fly infestation	TOSG019591	RHG44
Kauai population's unique physiological response to fly infestation	TOSG019608	A0A2P8XXI2
Kauai population's unique physiological response to fly infestation	TOSG019629	A0A2J7QQS1
Kauai population's unique physiological response to fly infestation	TOSG019646	MEF2
Kauai population's unique physiological response to fly infestation	TOSG019656	CLPP
Kauai population's unique physiological response to fly infestation	TOSG019670	PER
Kauai population's unique physiological response to fly infestation	TOSG019693	LACB2
Kauai population's unique physiological response to fly infestation	TOSG019768	MA1A1
Kauai population's unique physiological response to fly infestation	TOSG019771	CHRD1
Kauai population's unique physiological response to fly infestation	TOSG019779	RL24
Kauai population's unique physiological response to fly infestation	TOSG019791	IF4E2
Kauai population's unique physiological response to fly infestation	TOSG019819	ARP3
Kauai population's unique physiological response to fly infestation	TOSG019846	U518
Kauai population's unique physiological response to fly infestation	TOSG019854	RL30
Kauai population's unique physiological response to fly infestation	TOSG019864	TRET1
Kauai population's unique physiological response to fly infestation	TOSG019883	A0A2J7QT22
Kauai population's unique physiological response to fly infestation	TOSG019900	ABCG4
Kauai population's unique physiological response to fly infestation	TOSG019915	unknown
Kauai population's unique physiological response to fly infestation	TOSG019958	RPB9
Kauai population's unique physiological response to fly infestation	TOSG019968	KEAP1
Kauai population's unique physiological response to fly infestation	TOSG019969	TTC14
Kauai population's unique physiological response to fly infestation	TOSG019971	VLDLR
Kauai population's unique physiological response to fly infestation	TOSG019990	A0A6P7FQI8
Kauai population's unique physiological response to fly infestation	TOSG020016	A0A6L2PEX9
Kauai population's unique physiological response to fly infestation	TOSG020053	RN145
Kauai population's unique physiological response to fly infestation	TOSG020054	unknown
Kauai population's unique physiological response to fly infestation	TOSG020065	TDC1
Kauai population's unique physiological response to fly infestation	TOSG020089	VA3
Kauai population's unique physiological response to fly infestation	TOSG020111	DYH7
Kauai population's unique physiological response to fly infestation	TOSG020139	UBL5
Kauai population's unique physiological response to fly infestation	TOSG020153	A0A2J7Q9Z4
Kauai population's unique physiological response to fly infestation	TOSG020154	PPIL3
Kauai population's unique physiological response to fly infestation	TOSG020160	TAKT
Kauai population's unique physiological response to fly infestation	TOSG020161	A0A6P8Y5F6
Kauai population's unique physiological response to fly infestation	TOSG020185	PFD4
Kauai population's unique physiological response to fly infestation	TOSG020245	RS21
Kauai population's unique physiological response to fly infestation	TOSG020276	RL40
Kauai population's unique physiological response to fly infestation	TOSG020280	A0A6L2Q2U6
Kauai population's unique physiological response to fly infestation	TOSG020289	ACSA
Kauai population's unique physiological response to fly infestation	TOSG020317	E0VA46
Kauai population's unique physiological response to fly infestation	TOSG020339	MST
Kauai population's unique physiological response to fly infestation	TOSG020344	ITIH6
Kauai population's unique physiological response to fly infestation	TOSG020350	unknown
Kauai population's unique physiological response to fly infestation	TOSG020365	NDUA4
Kauai population's unique physiological response to fly infestation	TOSG020369	RL15
Kauai population's unique physiological response to fly infestation	TOSG020376	DNJC9
Kauai population's unique physiological response to fly infestation	TOSG020391	A0A026WZJ7
Kauai population's unique physiological response to fly infestation	TOSG020395	MIC13
Kauai population's unique physiological response to fly infestation	TOSG020398	ACE
Kauai population's unique physiological response to fly infestation	TOSG020408	PERO
Kauai population's unique physiological response to fly infestation	TOSG020485	RHG06
Kauai population's unique physiological response to fly infestation	TOSG020518	KDIS
Kauai population's unique physiological response to fly infestation	TOSG020531	KCP
Kauai population's unique physiological response to fly infestation	TOSG020598	E0VQZ7
Kauai population's unique physiological response to fly infestation	TOSG020600	MAIP1
Kauai population's unique physiological response to fly infestation	TOSG020632	LSM6
Kauai population's unique physiological response to fly infestation	TOSG020675	A0A067R3S7
Kauai population's unique physiological response to fly infestation	TOSG020680	CC124
Kauai population's unique physiological response to fly infestation	TOSG020684	unknown
Kauai population's unique physiological response to fly infestation	TOSG020713	CAN1
Kauai population's unique physiological response to fly infestation	TOSG020725	A0A2P8XI89
Kauai population's unique physiological response to fly infestation	TOSG020794	SPTCB
Kauai population's unique physiological response to fly infestation	TOSG020796	MMP24
Kauai population's unique physiological response to fly infestation	TOSG020801	ANK3
Kauai population's unique physiological response to fly infestation	TOSG020802	SORL
Kauai population's unique physiological response to fly infestation	TOSG020814	PIPA
Kauai population's unique physiological response to fly infestation	TOSG020897	RGL1
Kauai population's unique physiological response to fly infestation	TOSG020914	DYH2
Kauai population's unique physiological response to fly infestation	TOSG020943	LPSBP
Kauai population's unique physiological response to fly infestation	TOSG020969	SELN
Kauai population's unique physiological response to fly infestation	TOSG020976	COX42
Kauai population's unique physiological response to fly infestation	TOSG020998	unknown
Kauai population's unique physiological response to fly infestation	TOSG021001	unknown
Kauai population's unique physiological response to fly infestation	TOSG021004	FUBP2
Kauai population's unique physiological response to fly infestation	TOSG021007	BPHL
Kauai population's unique physiological response to fly infestation	TOSG021009	BPHL
Kauai population's unique physiological response to fly infestation	TOSG021030	unknown
Kauai population's unique physiological response to fly infestation	TOSG021041	unknown
Kauai population's unique physiological response to fly infestation	TOSG021052	unknown
Kauai population's unique physiological response to fly infestation	TOSG021118	EAA1
Kauai population's unique physiological response to fly infestation	TOSG021119	EAA4
Kauai population's unique physiological response to fly infestation	TOSG021144	AT2B3
Kauai population's unique physiological response to fly infestation	TOSG021166	EI2BA
Kauai population's unique physiological response to fly infestation	TOSG021169	EST4A
Kauai population's unique physiological response to fly infestation	TOSG021227	NDUB8
Kauai population's unique physiological response to fly infestation	TOSG021259	MLP2
Kauai population's unique physiological response to fly infestation	TOSG021277	LARP
Kauai population's unique physiological response to fly infestation	TOSG021278	NUP98
Kauai population's unique physiological response to fly infestation	TOSG021287	POMP
Kauai population's unique physiological response to fly infestation	TOSG021355	SUCB2
Kauai population's unique physiological response to fly infestation	TOSG021395	PSME4
Kauai population's unique physiological response to fly infestation	TOSG021443	ABRU
Kauai population's unique physiological response to fly infestation	TOSG021445	TRX
Kauai population's unique physiological response to fly infestation	TOSG021447	A0A1I8PA27
Kauai population's unique physiological response to fly infestation	TOSG021454	A0A2J7PZM6
Kauai population's unique physiological response to fly infestation	TOSG021467	RPB7
Kauai population's unique physiological response to fly infestation	TOSG021476	CKS1
Kauai population's unique physiological response to fly infestation	TOSG021496	RL31
Kauai population's unique physiological response to fly infestation	TOSG021497	TM147
Kauai population's unique physiological response to fly infestation	TOSG021499	GALK2
Kauai population's unique physiological response to fly infestation	TOSG021500	VGFR4
Kauai population's unique physiological response to fly infestation	TOSG021507	HIPK2
Kauai population's unique physiological response to fly infestation	TOSG021508	A0A6P4YMC6
Kauai population's unique physiological response to fly infestation	TOSG021522	CTR9
Kauai population's unique physiological response to fly infestation	TOSG021550	TF2AA
Kauai population's unique physiological response to fly infestation	TOSG021556	PEG3
Kauai population's unique physiological response to fly infestation	TOSG021563	SVMI1
Kauai population's unique physiological response to fly infestation	TOSG021565	PYR1
Kauai population's unique physiological response to fly infestation	TOSG021594	RHG21
Kauai population's unique physiological response to fly infestation	TOSG021628	ANK2
Kauai population's unique physiological response to fly infestation	TOSG021702	RS10
Kauai population's unique physiological response to fly infestation	TOSG021723	CUED2
Kauai population's unique physiological response to fly infestation	TOSG021773	PARL
Kauai population's unique physiological response to fly infestation	TOSG021775	ARRD3
Kauai population's unique physiological response to fly infestation	TOSG021840	PELO
Kauai population's unique physiological response to fly infestation	TOSG021851	unknown
Kauai population's unique physiological response to fly infestation	TOSG021867	QCR6
Kauai population's unique physiological response to fly infestation	TOSG021869	MED21
Kauai population's unique physiological response to fly infestation	TOSG021870	RLA2
Kauai population's unique physiological response to fly infestation	TOSG021871	CLH
Kauai population's unique physiological response to fly infestation	TOSG021892	PHF5A
Kauai population's unique physiological response to fly infestation	TOSG021906	DPOE3
Kauai population's unique physiological response to fly infestation	TOSG021946	CAD89
Kauai population's unique physiological response to fly infestation	TOSG021953	LST2
Kauai population's unique physiological response to fly infestation	TOSG021958	HINT2
Kauai population's unique physiological response to fly infestation	TOSG021962	RL19
Kauai population's unique physiological response to fly infestation	TOSG021976	ATIF2
Kauai population's unique physiological response to fly infestation	TOSG021985	SMG5
Kauai population's unique physiological response to fly infestation	TOSG022010	TLE4
Kauai population's unique physiological response to fly infestation	TOSG022015	ZFR
Kauai population's unique physiological response to fly infestation	TOSG022041	unknown
Kauai population's unique physiological response to fly infestation	TOSG022081	BOLA3
Kauai population's unique physiological response to fly infestation	TOSG022094	CLUA1
Kauai population's unique physiological response to fly infestation	TOSG022096	ABCA3
Kauai population's unique physiological response to fly infestation	TOSG022110	unknown
Kauai population's unique physiological response to fly infestation	TOSG022189	RT11
Kauai population's unique physiological response to fly infestation	TOSG022191	THIOM
Kauai population's unique physiological response to fly infestation	TOSG022195	RT36
Kauai population's unique physiological response to fly infestation	TOSG022198	unknown
Kauai population's unique physiological response to fly infestation	TOSG022213	VIGLN
Kauai population's unique physiological response to fly infestation	TOSG022215	CQ10B
Kauai population's unique physiological response to fly infestation	TOSG022218	MCA3
Kauai population's unique physiological response to fly infestation	TOSG022233	unknown
Kauai population's unique physiological response to fly infestation	TOSG022249	Q0ZBY2
Kauai population's unique physiological response to fly infestation	TOSG022255	QCR9
Kauai population's unique physiological response to fly infestation	TOSG022260	TM222
Kauai population's unique physiological response to fly infestation	TOSG022264	HDAC4
Kauai population's unique physiological response to fly infestation	TOSG022301	unknown
Kauai population's unique physiological response to fly infestation	TOSG022327	BIG3
Kauai population's unique physiological response to fly infestation	TOSG022376	KDM1A
Kauai population's unique physiological response to fly infestation	TOSG022428	MYBPC2
Kauai population's unique physiological response to fly infestation	TOSG022439	B4GA1
Kauai population's unique physiological response to fly infestation	TOSG022447	SY65
Kauai population's unique physiological response to fly infestation	TOSG022450	STT3B
Kauai population's unique physiological response to fly infestation	TOSG022467	MADD
Kauai population's unique physiological response to fly infestation	TOSG022494	CUBN
Kauai population's unique physiological response to fly infestation	TOSG022502	A0A2P8XC39
Kauai population's unique physiological response to fly infestation	TOSG022515	TRI33
Kauai population's unique physiological response to fly infestation	TOSG022551	PTPRB
Kauai population's unique physiological response to fly infestation	TOSG022569	A0A2J7R1Y8
Kauai population's unique physiological response to fly infestation	TOSG022576	TPBG
Kauai population's unique physiological response to fly infestation	TOSG022582	RA51C
Kauai population's unique physiological response to fly infestation	TOSG022590	A0A6I8TRU8
Kauai population's unique physiological response to fly infestation	TOSG022600	DOT1L
Kauai population's unique physiological response to fly infestation	TOSG022618	UZIP
Kauai population's unique physiological response to fly infestation	TOSG022639	DYRK2
Kauai population's unique physiological response to fly infestation	TOSG022677	PKD2
Kauai population's unique physiological response to fly infestation	TOSG022757	HUWE1
Kauai population's unique physiological response to fly infestation	TOSG022866	HIF1A
Kauai population's unique physiological response to fly infestation	TOSG022904	GSLG1
Kauai population's unique physiological response to fly infestation	TOSG022905	TF2L1
Kauai population's unique physiological response to fly infestation	TOSG022924	ATP5I
Kauai population's unique physiological response to fly infestation	TOSG022928	ACINU
Kauai population's unique physiological response to fly infestation	TOSG022930	APC11
Kauai population's unique physiological response to fly infestation	TOSG022947	FLVC2
Kauai population's unique physiological response to fly infestation	TOSG022971	TDR12
Kauai population's unique physiological response to fly infestation	TOSG022972	SETD2
Kauai population's unique physiological response to fly infestation	TOSG023028	PKHG5
Kauai population's unique physiological response to fly infestation	TOSG023036	GGYF1
Kauai population's unique physiological response to fly infestation	TOSG023051	UD12
Kauai population's unique physiological response to fly infestation	TOSG023066	CHCH7
Kauai population's unique physiological response to fly infestation	TOSG023118	RS7
Kauai population's unique physiological response to fly infestation	TOSG023122	KINH
Kauai population's unique physiological response to fly infestation	TOSG023123	ST17A
Kauai population's unique physiological response to fly infestation	TOSG023164	ASTER
Kauai population's unique physiological response to fly infestation	TOSG023179	PLXA4
Kauai population's unique physiological response to fly infestation	TOSG023240	SNAK
Kauai population's unique physiological response to fly infestation	TOSG023246	ANR17
Kauai population's unique physiological response to fly infestation	TOSG023301	NCPR
Kauai population's unique physiological response to fly infestation	TOSG023303	RL25B
Kauai population's unique physiological response to fly infestation	TOSG023312	unknown
Kauai population's unique physiological response to fly infestation	TOSG023313	NCOR2
Kauai population's unique physiological response to fly infestation	TOSG023347	TANC2
Kauai population's unique physiological response to fly infestation	TOSG023358	NDUA6
Kauai population's unique physiological response to fly infestation	TOSG023361	PRL2
Kauai population's unique physiological response to fly infestation	TOSG023368	SBNO
Kauai population's unique physiological response to fly infestation	TOSG023375	GPN3
Kauai population's unique physiological response to fly infestation	TOSG023379	DYL1
Kauai population's unique physiological response to fly infestation	TOSG023418	unknown
Kauai population's unique physiological response to fly infestation	TOSG023479	unknown
Kauai population's unique physiological response to fly infestation	TOSG023486	TREA
Kauai population's unique physiological response to fly infestation	TOSG023511	unknown
Kauai population's unique physiological response to fly infestation	TOSG023580	RS14B
Kauai population's unique physiological response to fly infestation	TOSG023618	RS27
Kauai population's unique physiological response to fly infestation	TOSG023631	C1139
Kauai population's unique physiological response to fly infestation	TOSG023650	NXT1
Kauai population's unique physiological response to fly infestation	TOSG023651	RNO
Kauai population's unique physiological response to fly infestation	TOSG023680	ZEUS1
Kauai population's unique physiological response to fly infestation	TOSG023705	TRYU
Kauai population's unique physiological response to fly infestation	TOSG023716	HCN3
Kauai population's unique physiological response to fly infestation	TOSG023780	A0A026W7C1
Kauai population's unique physiological response to fly infestation	TOSG023816	ARI4B
Kauai population's unique physiological response to fly infestation	TOSG023817	A0A067QFT9
Kauai population's unique physiological response to fly infestation	TOSG023819	UBP34
Kauai population's unique physiological response to fly infestation	TOSG023852	GALT5
Kauai population's unique physiological response to fly infestation	TOSG023853	RL37A
Kauai population's unique physiological response to fly infestation	TOSG023900	A0A067R803
Kauai population's unique physiological response to fly infestation	TOSG024009	unknown
Kauai population's unique physiological response to fly infestation	TOSG024012	unknown
Kauai population's unique physiological response to fly infestation	TOSG024026	unknown
Kauai population's unique physiological response to fly infestation	TOSG024029	unknown
Immune response	TOSG000015	T132E
Immune response	TOSG000018	RAB35
Immune response	TOSG000019	ABHDB
Immune response	TOSG000028	IF122
Immune response	TOSG000032	LR74A
Immune response	TOSG000047	CBP
Immune response	TOSG000050	CBP1
Immune response	TOSG000051	PGRC2
Immune response	TOSG000053	HARS1
Immune response	TOSG000055	SPON1
Immune response	TOSG000062	A0A1I9RYV7
Immune response	TOSG000069	MSIR6
Immune response	TOSG000079	unknown
Immune response	TOSG000080	PRP46
Immune response	TOSG000081	SSH
Immune response	TOSG000089	MMAB
Immune response	TOSG000092	GGNB2
Immune response	TOSG000095	A0A2J7QRU1
Immune response	TOSG000096	A0A6L2PAU1
Immune response	TOSG000099	A0A195FBY0
Immune response	TOSG000105	A0A6L2QBA7
Immune response	TOSG000107	unknown
Immune response	TOSG000112	PGRP2
Immune response	TOSG000113	RM40
Immune response	TOSG000116	A0A2P8XW69
Immune response	TOSG000133	LPSBP
Immune response	TOSG000134	LPSBP
Immune response	TOSG000149	AUTS2
Immune response	TOSG000157	DRC10
Immune response	TOSG000159	unknown
Immune response	TOSG000162	unknown
Immune response	TOSG000173	HCN2
Immune response	TOSG000175	unknown
Immune response	TOSG000177	HCN4
Immune response	TOSG000188	FLOT2
Immune response	TOSG000189	PTP1
Immune response	TOSG000195	DHGL
Immune response	TOSG000216	IF4G2
Immune response	TOSG000217	TSNA1
Immune response	TOSG000220	WDR19
Immune response	TOSG000222	ITA4
Immune response	TOSG000225	A0A2J7Q1D7
Immune response	TOSG000228	HEAT6
Immune response	TOSG000229	GPRK1
Immune response	TOSG000232	K0100
Immune response	TOSG000233	RM50
Immune response	TOSG000236	ZN358
Immune response	TOSG000237	KDM8
Immune response	TOSG000239	BDH
Immune response	TOSG000245	A0A6L2PYR8
Immune response	TOSG000248	A0A2P8Z6W9
Immune response	TOSG000251	SGP1
Immune response	TOSG000260	unknown
Immune response	TOSG000263	NACA
Immune response	TOSG000270	MYSA
Immune response	TOSG000281	A0A067RHZ4
Immune response	TOSG000282	HID1
Immune response	TOSG000292	PELP1
Immune response	TOSG000294	MA1B1
Immune response	TOSG000295	A0A067QP52
Immune response	TOSG000296	RTRAF
Immune response	TOSG000299	unknown
Immune response	TOSG000303	DRC7
Immune response	TOSG000305	A0A1B6H551
Immune response	TOSG000306	TT30A
Immune response	TOSG000313	ENDOU
Immune response	TOSG000314	ACYP2
Immune response	TOSG000317	NETO1
Immune response	TOSG000318	A0A2J7QJD5
Immune response	TOSG000332	RIMB2
Immune response	TOSG000333	TCPZ
Immune response	TOSG000343	RAE1
Immune response	TOSG000347	unknown
Immune response	TOSG000350	CCDCX
Immune response	TOSG000353	SPAG7
Immune response	TOSG000355	LIPR2
Immune response	TOSG000359	CP6K1
Immune response	TOSG000361	C6A13
Immune response	TOSG000364	UB2J2
Immune response	TOSG000366	TWST2
Immune response	TOSG000386	BAGS
Immune response	TOSG000389	DCA10
Immune response	TOSG000390	SKEL2
Immune response	TOSG000395	MRC1
Immune response	TOSG000402	KAT2A
Immune response	TOSG000406	SERA
Immune response	TOSG000408	MSL1
Immune response	TOSG000410	DYHC
Immune response	TOSG000414	BTBD2
Immune response	TOSG000419	unknown
Immune response	TOSG000427	unknown
Immune response	TOSG000439	unknown
Immune response	TOSG000443	LIP1
Immune response	TOSG000451	LIP3
Immune response	TOSG000464	PLDX1
Immune response	TOSG000467	ZMY10
Immune response	TOSG000469	RS12
Immune response	TOSG000471	LRC15
Immune response	TOSG000479	KBRS2
Immune response	TOSG000483	MAL1
Immune response	TOSG000493	TCP4
Immune response	TOSG000499	TEKT4
Immune response	TOSG000503	MYO15
Immune response	TOSG000515	NF1
Immune response	TOSG000519	RU17
Immune response	TOSG000522	TESK2
Immune response	TOSG000523	RM55
Immune response	TOSG000526	KLH29
Immune response	TOSG000529	ACON
Immune response	TOSG000537	CCD61
Immune response	TOSG000549	UTP20
Immune response	TOSG000551	S17A5
Immune response	TOSG000552	S17A5
Immune response	TOSG000560	GPV
Immune response	TOSG000561	TLR2
Immune response	TOSG000562	LRC59
Immune response	TOSG000563	TRIL
Immune response	TOSG000568	A0A2J7PBW3
Immune response	TOSG000596	unknown
Immune response	TOSG000597	unknown
Immune response	TOSG000599	TIE2
Immune response	TOSG000601	PGAM2
Immune response	TOSG000602	SNF5
Immune response	TOSG000604	TXTP
Immune response	TOSG000605	A0A067RF62
Immune response	TOSG000609	unknown
Immune response	TOSG000610	unknown
Immune response	TOSG000611	ANK1
Immune response	TOSG000621	unknown
Immune response	TOSG000624	G2E3
Immune response	TOSG000625	CORIN
Immune response	TOSG000626	TBB1
Immune response	TOSG000628	GLRX5
Immune response	TOSG000631	ANR50
Immune response	TOSG000632	FUCO
Immune response	TOSG000649	unknown
Immune response	TOSG000658	LPSBP
Immune response	TOSG000661	UNC97
Immune response	TOSG000662	MRP9
Immune response	TOSG000666	ATS7
Immune response	TOSG000669	DGKQ
Immune response	TOSG000670	WAPL
Immune response	TOSG000671	BABA2
Immune response	TOSG000674	TM245
Immune response	TOSG000682	CDC31
Immune response	TOSG000690	Y381
Immune response	TOSG000698	SO3A1
Immune response	TOSG000699	SO74D
Immune response	TOSG000701	unknown
Immune response	TOSG000703	LGR6
Immune response	TOSG000704	HOBOT
Immune response	TOSG000705	PLIB
Immune response	TOSG000708	unknown
Immune response	TOSG000713	A0A2B4SRQ8
Immune response	TOSG000714	RTN4R
Immune response	TOSG000723	Y381
Immune response	TOSG000727	2002-03-01
Immune response	TOSG000733	THEM6
Immune response	TOSG000734	ANR44
Immune response	TOSG000755	UH1BL
Immune response	TOSG000758	GCP2
Immune response	TOSG000762	A0A2P8ZLZ0
Immune response	TOSG000769	LIAS
Immune response	TOSG000772	ATNA
Immune response	TOSG000773	CNBD2
Immune response	TOSG000781	ARRD3
Immune response	TOSG000782	A0A1L8DKI5
Immune response	TOSG000785	ARRD3
Immune response	TOSG000788	ARD17
Immune response	TOSG000790	ODO1
Immune response	TOSG000791	ODO1
Immune response	TOSG000807	LUCI
Immune response	TOSG000809	4CL3
Immune response	TOSG000828	unknown
Immune response	TOSG000833	RT02
Immune response	TOSG000842	unknown
Immune response	TOSG000854	GNAL
Immune response	TOSG000862	BLMH
Immune response	TOSG000864	SGSM2
Immune response	TOSG000865	SGSM1
Immune response	TOSG000868	A0A2P8YIT7
Immune response	TOSG000869	UGDH
Immune response	TOSG000870	TLR22
Immune response	TOSG000874	GEFE
Immune response	TOSG000876	SIR3
Immune response	TOSG000884	PTP10
Immune response	TOSG000885	PTP10
Immune response	TOSG000887	NTCP5
Immune response	TOSG000911	GBB1
Immune response	TOSG000919	CTND2
Immune response	TOSG000928	PORCN
Immune response	TOSG000942	CRK
Immune response	TOSG000943	G6PD
Immune response	TOSG000947	LAR
Immune response	TOSG000948	unknown
Immune response	TOSG000955	TF3C2
Immune response	TOSG000957	GST1D
Immune response	TOSG000960	TRET1
Immune response	TOSG000964	MTH2
Immune response	TOSG000974	MOEH
Immune response	TOSG000976	unknown
Immune response	TOSG000977	ZNF2
Immune response	TOSG000981	HERC4
Immune response	TOSG000983	HERC4
Immune response	TOSG000985	unknown
Immune response	TOSG000986	PLB1
Immune response	TOSG000990	P4HA2
Immune response	TOSG000997	A0A6L2PKT1
Immune response	TOSG001001	unknown
Immune response	TOSG001002	LOLA2
Immune response	TOSG001003	LOLA1
Immune response	TOSG001013	ZUP1
Immune response	TOSG001014	COX17
Immune response	TOSG001018	NDUS1
Immune response	TOSG001019	5NTD
Immune response	TOSG001020	A0A2J7RQR1
Immune response	TOSG001029	unknown
Immune response	TOSG001034	A0A6P8Y9K0
Immune response	TOSG001035	A0A2P8XIA1
Immune response	TOSG001036	unknown
Immune response	TOSG001037	unknown
Immune response	TOSG001039	unknown
Immune response	TOSG001040	unknown
Immune response	TOSG001041	unknown
Immune response	TOSG001043	unknown
Immune response	TOSG001046	FHDC1
Immune response	TOSG001047	NFU1
Immune response	TOSG001048	4EBP
Immune response	TOSG001049	L2EFL
Immune response	TOSG001051	L2EFL
Immune response	TOSG001052	L2EFL
Immune response	TOSG001055	L2EFL
Immune response	TOSG001056	L2EFL
Immune response	TOSG001057	L2EFL
Immune response	TOSG001060	S17A5
Immune response	TOSG001061	S17A5
Immune response	TOSG001062	S17A5
Immune response	TOSG001063	SC31A
Immune response	TOSG001067	CADF
Immune response	TOSG001069	RSH6A
Immune response	TOSG001070	RSH6A
Immune response	TOSG001072	Q0ZC15
Immune response	TOSG001073	PPE2
Immune response	TOSG001079	A0A6J1TM20
Immune response	TOSG001097	MTH
Immune response	TOSG001104	TBB4
Immune response	TOSG001117	unknown
Immune response	TOSG001120	ETHE1
Immune response	TOSG001122	RS19
Immune response	TOSG001130	DYHC
Immune response	TOSG001154	SHAKB
Immune response	TOSG001155	INX1
Immune response	TOSG001158	A0A2J7QWF0
Immune response	TOSG001159	unknown
Immune response	TOSG001184	RL40B
Immune response	TOSG001185	NRF6
Immune response	TOSG001187	PNISR
Immune response	TOSG001193	ORCT
Immune response	TOSG001196	A0A1Q3FZ77
Immune response	TOSG001198	A0A2J7QWJ8
Immune response	TOSG001201	ANKR7
Immune response	TOSG001202	DCMC
Immune response	TOSG001203	MIDN
Immune response	TOSG001205	MIDN
Immune response	TOSG001206	ABCD3
Immune response	TOSG001220	A0A482WJS3
Immune response	TOSG001234	TTLL4
Immune response	TOSG001237	DIAP3
Immune response	TOSG001238	IST1
Immune response	TOSG001239	SRRM1
Immune response	TOSG001240	RSPH1
Immune response	TOSG001243	FHL2
Immune response	TOSG001246	PATL1
Immune response	TOSG001249	unknown
Immune response	TOSG001250	unknown
Immune response	TOSG001251	RSPH3
Immune response	TOSG001274	unknown
Immune response	TOSG001276	FMT
Immune response	TOSG001290	CBY1
Immune response	TOSG001295	TBL3
Immune response	TOSG001296	LRC45
Immune response	TOSG001301	KDM3B
Immune response	TOSG001302	A0A6V4M4X5
Immune response	TOSG001303	BL1S1
Immune response	TOSG001304	A0A6L2PNR7
Immune response	TOSG001306	RAD18
Immune response	TOSG001308	CAD23
Immune response	TOSG001309	CAD23
Immune response	TOSG001313	NSE1
Immune response	TOSG001323	FTCD
Immune response	TOSG001324	PGBM
Immune response	TOSG001325	PGBM
Immune response	TOSG001331	unknown
Immune response	TOSG001340	ASSY
Immune response	TOSG001343	unknown
Immune response	TOSG001344	unknown
Immune response	TOSG001346	unknown
Immune response	TOSG001348	unknown
Immune response	TOSG001349	unknown
Immune response	TOSG001351	SPT5H
Immune response	TOSG001353	VIT
Immune response	TOSG001354	unknown
Immune response	TOSG001355	unknown
Immune response	TOSG001356	unknown
Immune response	TOSG001357	APLP
Immune response	TOSG001358	APLP
Immune response	TOSG001359	WDR97
Immune response	TOSG001360	EXU
Immune response	TOSG001361	IDHP
Immune response	TOSG001366	CPN2
Immune response	TOSG001367	unknown
Immune response	TOSG001376	unknown
Immune response	TOSG001377	unknown
Immune response	TOSG001378	unknown
Immune response	TOSG001380	unknown
Immune response	TOSG001381	LFG3
Immune response	TOSG001382	LFG3
Immune response	TOSG001383	unknown
Immune response	TOSG001385	LFG3
Immune response	TOSG001395	S27A1
Immune response	TOSG001398	PPM1L
Immune response	TOSG001399	A0A2P8YRX2
Immune response	TOSG001409	CP6K1
Immune response	TOSG001411	CP6J1
Immune response	TOSG001415	unknown
Immune response	TOSG001416	unknown
Immune response	TOSG001417	TTPAL
Immune response	TOSG001425	SCPDL
Immune response	TOSG001427	GPDM
Immune response	TOSG001429	SC5A8
Immune response	TOSG001431	MYO7A
Immune response	TOSG001433	ERCC5
Immune response	TOSG001435	TM9S2
Immune response	TOSG001436	SELT
Immune response	TOSG001437	FOLR2
Immune response	TOSG001438	ECH1
Immune response	TOSG001439	DRC8
Immune response	TOSG001441	HNRL1
Immune response	TOSG001442	VRK1
Immune response	TOSG001446	IFT80
Immune response	TOSG001451	ATP5L
Immune response	TOSG001453	TTL3A
Immune response	TOSG001454	STK26
Immune response	TOSG001455	STK25
Immune response	TOSG001457	NFYB
Immune response	TOSG001458	SP4
Immune response	TOSG001459	PDES1
Immune response	TOSG001462	ZSWM7
Immune response	TOSG001465	IFT46
Immune response	TOSG001470	MYCBP
Immune response	TOSG001476	unknown
Immune response	TOSG001479	GHITM
Immune response	TOSG001487	SRGEF
Immune response	TOSG001496	GEK
Immune response	TOSG001497	EHBP1
Immune response	TOSG001506	NFS1
Immune response	TOSG001507	unknown
Immune response	TOSG001512	U4UF71
Immune response	TOSG001513	A0A6J1TMV2
Immune response	TOSG001514	A0A6J8F116
Immune response	TOSG001516	YPT4
Immune response	TOSG001521	NAAT1
Immune response	TOSG001522	NAAT1
Immune response	TOSG001525	CFA58
Immune response	TOSG001528	unknown
Immune response	TOSG001529	unknown
Immune response	TOSG001530	LPSBP
Immune response	TOSG001534	TRUB2
Immune response	TOSG001540	TMCO4
Immune response	TOSG001544	NUD16
Immune response	TOSG001545	TRABD
Immune response	TOSG001552	GNRHR
Immune response	TOSG001567	EDEM3
Immune response	TOSG001568	OGG1
Immune response	TOSG001569	SRPRB
Immune response	TOSG001573	ILK
Immune response	TOSG001576	SKP2
Immune response	TOSG001578	unknown
Immune response	TOSG001579	unknown
Immune response	TOSG001584	IQCAL
Immune response	TOSG001585	AT10A
Immune response	TOSG001588	PELI
Immune response	TOSG001590	DNJC7
Immune response	TOSG001602	unknown
Immune response	TOSG001608	HYEP2
Immune response	TOSG001615	CDA1
Immune response	TOSG001616	CDA1
Immune response	TOSG001617	F234B
Immune response	TOSG001636	TRPG
Immune response	TOSG001669	unknown
Immune response	TOSG001670	STPAP
Immune response	TOSG001673	PAK5
Immune response	TOSG001680	unknown
Immune response	TOSG001681	ENTP5
Immune response	TOSG001688	unknown
Immune response	TOSG001689	A0A2J7PIR8
Immune response	TOSG001697	A0A067RC65
Immune response	TOSG001698	unknown
Immune response	TOSG001705	A0A6L2Q3Z7
Immune response	TOSG001707	unknown
Immune response	TOSG001708	ANR44
Immune response	TOSG001713	A0A2P8Z3B2
Immune response	TOSG001720	ANK1
Immune response	TOSG001722	SGG
Immune response	TOSG001733	ITIH6
Immune response	TOSG001735	STIP1
Immune response	TOSG001737	LPSBP
Immune response	TOSG001742	unknown
Immune response	TOSG001749	A0A1B6DL02
Immune response	TOSG001750	CDN2C
Immune response	TOSG001754	A0A6L2PVP8
Immune response	TOSG001769	LRC55
Immune response	TOSG001775	PTPRF
Immune response	TOSG001781	NOP2
Immune response	TOSG001782	MSRB1
Immune response	TOSG001783	NPL4
Immune response	TOSG001784	DESI1
Immune response	TOSG001785	A0A6L2P9T8
Immune response	TOSG001787	RPTOR
Immune response	TOSG001792	KCJ12
Immune response	TOSG001799	IN80C
Immune response	TOSG001800	EVG1
Immune response	TOSG001801	unknown
Immune response	TOSG001802	PPR42
Immune response	TOSG001803	unknown
Immune response	TOSG001812	VGR
Immune response	TOSG001818	IDH3B
Immune response	TOSG001819	KC1A
Immune response	TOSG001821	RDH14
Immune response	TOSG001826	RDH14
Immune response	TOSG001831	WWOX
Immune response	TOSG001832	DHR13
Immune response	TOSG001840	SPEF1
Immune response	TOSG001851	IFRD1
Immune response	TOSG001852	COPG
Immune response	TOSG001863	unknown
Immune response	TOSG001864	F26L
Immune response	TOSG001865	unknown
Immune response	TOSG001869	unknown
Immune response	TOSG001871	HSDL2
Immune response	TOSG001872	ANK3
Immune response	TOSG001877	FUT8
Immune response	TOSG001892	TINAL
Immune response	TOSG001893	TBB1
Immune response	TOSG001906	HCN4
Immune response	TOSG001907	unknown
Immune response	TOSG001916	VGLU1
Immune response	TOSG001934	H17B6
Immune response	TOSG001941	KI18B
Immune response	TOSG001942	unknown
Immune response	TOSG001944	unknown
Immune response	TOSG001946	A0A2P8XJF0
Immune response	TOSG001962	unknown
Immune response	TOSG001977	SI12A
Immune response	TOSG001978	unknown
Immune response	TOSG001982	NPL11
Immune response	TOSG001983	PYM
Immune response	TOSG001985	A0A1S3DCW9
Immune response	TOSG002005	PCKG
Immune response	TOSG002008	ANKF1
Immune response	TOSG002013	A0A2J7PQZ6
Immune response	TOSG002018	CC14A
Immune response	TOSG002041	unknown
Immune response	TOSG002052	unknown
Immune response	TOSG002055	ADA10
Immune response	TOSG002056	LYRM7
Immune response	TOSG002059	VPP1
Immune response	TOSG002060	ROBO2
Immune response	TOSG002063	unknown
Immune response	TOSG002083	C28D1
Immune response	TOSG002086	A0A2J7RJJ8
Immune response	TOSG002088	DGLA
Immune response	TOSG002089	ARD1
Immune response	TOSG002090	ARD1
Immune response	TOSG002094	TAUD
Immune response	TOSG002104	SPTCA
Immune response	TOSG002105	CLSPN
Immune response	TOSG002106	SPTCA
Immune response	TOSG002107	ASATR
Immune response	TOSG002108	GDPP1
Immune response	TOSG002113	SMG7
Immune response	TOSG002115	NUBPL
Immune response	TOSG002123	DNAI2
Immune response	TOSG002124	XPR1
Immune response	TOSG002127	NUP35
Immune response	TOSG002130	EDEM2
Immune response	TOSG002138	HMMR
Immune response	TOSG002139	NTAN1
Immune response	TOSG002145	UBP36
Immune response	TOSG002146	ANR54
Immune response	TOSG002150	FOXJ2
Immune response	TOSG002154	A0A6L2Q3M1
Immune response	TOSG002161	SEC63
Immune response	TOSG002162	CTL1L
Immune response	TOSG002163	CTL1L
Immune response	TOSG002164	HTSF1
Immune response	TOSG002168	A0A6J1LN68
Immune response	TOSG002169	NDUA5
Immune response	TOSG002170	NESD
Immune response	TOSG002171	MICU1
Immune response	TOSG002178	S12A9
Immune response	TOSG002185	IKZF5
Immune response	TOSG002195	CAPZA
Immune response	TOSG002196	NINJ1
Immune response	TOSG002198	T2FA
Immune response	TOSG002200	VINC
Immune response	TOSG002204	RHG12
Immune response	TOSG002210	HEM
Immune response	TOSG002213	ATPF1
Immune response	TOSG002218	SYFA
Immune response	TOSG002223	LAMB1
Immune response	TOSG002228	CLN3
Immune response	TOSG002230	A0A6L2PPG8
Immune response	TOSG002231	Z585A
Immune response	TOSG002237	A0A2P8ZIL0
Immune response	TOSG002238	PLST
Immune response	TOSG002239	PUM3
Immune response	TOSG002245	A0A067R6B0
Immune response	TOSG002246	unknown
Immune response	TOSG002252	CDK17
Immune response	TOSG002253	GP155
Immune response	TOSG002254	PAK1
Immune response	TOSG002267	A0A2P8XHF7
Immune response	TOSG002271	EXU
Immune response	TOSG002277	A0A067RLY3
Immune response	TOSG002304	unknown
Immune response	TOSG002305	unknown
Immune response	TOSG002306	unknown
Immune response	TOSG002309	unknown
Immune response	TOSG002339	ANR35
Immune response	TOSG002349	ANR50
Immune response	TOSG002351	ARL3
Immune response	TOSG002353	SMC3
Immune response	TOSG002357	A0A6M2DTZ6
Immune response	TOSG002358	AMPL
Immune response	TOSG002359	TTLL5
Immune response	TOSG002360	A0A1B6MMR4
Immune response	TOSG002361	SAM15
Immune response	TOSG002362	C15A1
Immune response	TOSG002363	unknown
Immune response	TOSG002366	LRSM1
Immune response	TOSG002368	A0A6L2PIE5
Immune response	TOSG002373	ANR16
Immune response	TOSG002377	SPT5H
Immune response	TOSG002379	LIPH
Immune response	TOSG002380	A0A182GEE6
Immune response	TOSG002381	LIPP
Immune response	TOSG002384	ZN628
Immune response	TOSG002388	HYEP1
Immune response	TOSG002396	unknown
Immune response	TOSG002406	IF6
Immune response	TOSG002408	BTG3
Immune response	TOSG002412	REXO5
Immune response	TOSG002422	LHPL2
Immune response	TOSG002426	TLN1
Immune response	TOSG002452	A0A182GME8
Immune response	TOSG002454	RABJ
Immune response	TOSG002456	ESYT2
Immune response	TOSG002460	HM20A
Immune response	TOSG002461	ZNT2
Immune response	TOSG002463	CCNT
Immune response	TOSG002464	A0A2J7QF05
Immune response	TOSG002467	ACL6A
Immune response	TOSG002488	A0A6G6HUS9
Immune response	TOSG002495	SAAL1
Immune response	TOSG002497	OTUBL
Immune response	TOSG002498	L2DTL
Immune response	TOSG002505	DAR1
Immune response	TOSG002509	SIN3B
Immune response	TOSG002516	NISCH
Immune response	TOSG002518	TAKT
Immune response	TOSG002520	TAKT
Immune response	TOSG002522	TRY1
Immune response	TOSG002523	TMPS9
Immune response	TOSG002524	VDP
Immune response	TOSG002525	unknown
Immune response	TOSG002526	A0A2J7PXE5
Immune response	TOSG002548	CEL
Immune response	TOSG002558	TRY1
Immune response	TOSG002589	RB18B
Immune response	TOSG002593	CEBPZ
Immune response	TOSG002595	A0A482WXR1
Immune response	TOSG002605	TRY5
Immune response	TOSG002616	GUS
Immune response	TOSG002629	LPSBP
Immune response	TOSG002633	PEPL1
Immune response	TOSG002635	ACKL
Immune response	TOSG002636	WDR33
Immune response	TOSG002637	FGD2
Immune response	TOSG002638	ATX3
Immune response	TOSG002643	PLCG1
Immune response	TOSG002644	GTR1
Immune response	TOSG002650	XRN2
Immune response	TOSG002657	unknown
Immune response	TOSG002659	unknown
Immune response	TOSG002660	CSDE1
Immune response	TOSG002672	OXA1L
Immune response	TOSG002674	DPOE4
Immune response	TOSG002682	unknown
Immune response	TOSG002684	unknown
Immune response	TOSG002693	unknown
Immune response	TOSG002696	TBB1
Immune response	TOSG002697	unknown
Immune response	TOSG002698	unknown
Immune response	TOSG002716	HMCN1
Immune response	TOSG002725	A0A067QS21
Immune response	TOSG002727	CX6B2
Immune response	TOSG002733	NEUR
Immune response	TOSG002734	TEX10
Immune response	TOSG002735	IR25A
Immune response	TOSG002741	CUO6
Immune response	TOSG002742	TTK
Immune response	TOSG002743	A0A2J7QSE6
Immune response	TOSG002744	RSU1
Immune response	TOSG002761	SELB
Immune response	TOSG002762	STX6
Immune response	TOSG002768	A0A2J7PZ91
Immune response	TOSG002771	A0A6P8YZY0
Immune response	TOSG002780	PLIB
Immune response	TOSG002783	R4RL1
Immune response	TOSG002794	SARDH
Immune response	TOSG002804	unknown
Immune response	TOSG002810	ORCT
Immune response	TOSG002813	DYHC2
Immune response	TOSG002819	TYSY
Immune response	TOSG002820	PLD6
Immune response	TOSG002821	HERC2
Immune response	TOSG002822	P2R3C
Immune response	TOSG002823	MMS22
Immune response	TOSG002824	CP302
Immune response	TOSG002827	UBP1
Immune response	TOSG002832	HERC2
Immune response	TOSG002833	MDH1B
Immune response	TOSG002834	NEPR1
Immune response	TOSG002840	ANK1
Immune response	TOSG002843	HERC2
Immune response	TOSG002848	R4V450
Immune response	TOSG002853	TPK1
Immune response	TOSG002855	A0A2A3E9Z7
Immune response	TOSG002858	AN32A
Immune response	TOSG002859	PEBPH
Immune response	TOSG002862	WASC2
Immune response	TOSG002863	GPDA
Immune response	TOSG002864	unknown
Immune response	TOSG002866	GPDA
Immune response	TOSG002868	CR063
Immune response	TOSG002869	GSTT1
Immune response	TOSG002870	XYLB
Immune response	TOSG002871	SOS
Immune response	TOSG002876	OTU1
Immune response	TOSG002878	unknown
Immune response	TOSG002879	unknown
Immune response	TOSG002880	ENPL
Immune response	TOSG002886	RS16
Immune response	TOSG002887	ANXB9
Immune response	TOSG002892	F120A
Immune response	TOSG002893	SC16A
Immune response	TOSG002900	A0A2J7RRT9
Immune response	TOSG002907	A16L1
Immune response	TOSG002908	CSKP
Immune response	TOSG002936	LRAD3
Immune response	TOSG002937	unknown
Immune response	TOSG002938	CE120
[truncated: 4,773 more rows]

## Sheet: Supplementary Data 7
Supplementary Data 7. Top candidate genes experiencing compensatory intragenomic coevolution with flatwing, their functions and expression profiles.
Comparison	Gene ID	Gene Name	Location		Resampling statistics	Function	Reference	DE gene related to
2012 vs 2017	TOSG008675	RGRF2	Scaffold_5	682638 - 776889	80	Played a vital role in synaptic plasticity, learning, and memory	1	Acoustic environments
2012 vs 2017	TOSG023671	Rtkn	Scaffold_2	168174825 - 168631197	90	Associated with host-pathogen interaction and antibacterial autophagy	2,3	Immune response
2012 vs 2017	TOSG005662	PHYD1	Scaffold_6	64737834 - 64770531	50	Increased capability of spermatophore production	4	Kauai population's unique physiological response to fly infestation
2012 vs 2017	TOSG008686	BTBD2	Scaffold_5	789627 - 868250	52	Regulation of bovine spermatozoa	5	Kauai population's unique physiological response to fly infestation
2012 vs 2017	TOSG014102	ADCY10	Scaffold_3	93593160 - 93634539	77	Critical function in mammalian spermatogenesis	6	Kauai population's unique physiological response to fly infestation
2012 vs 2017 & 2017 vs 2018	TOSG020881	OPTN	Scaffold_7	20740137 - 20768668	58, 99	Was essential for the proper development of visual perception and athletic ability	7	Acoustic environments
2017 vs 2018	TOSG006710	dystrophin	Scaffold_2	56618163 - 57898680	100	Impacted social behaviour and communication	8	Acoustic environments
2017 vs 2018	TOSG007083	MYLK	Scaffold_1	83110340 - 83172239	68	Force production in athletes	9	Acoustic environments
2017 vs 2018	TOSG016413	KCNAB2	Scaffold_9	53291721-53338075	90	Associative learning and memory	10	Acoustic environments
2017 vs 2018	TOSG008717	ZNHIT1	Scaffold_10	82708785 - 82709968	74	Recruited to the myogenin promoter at the onset of muscle differentiation and required for subsequent muscle gene transcriptional activation	11	Kauai population's unique physiological response to fly infestation
2017 vs 2018	TOSG014168	Specc1l	Scaffold_6	59724022 - 59752732	63	Related to actin cytoskeleton organization and muscular ventricular septum defect	12	Kauai population's unique physiological response to fly infestation
2017 vs 2018	TOSG022428	MYBPC2	Scaffold_1	82151731 - 82225973	68	Modulated muscle contraction or play a more structural role	13	Kauai population's unique physiological response to fly infestation
2017 vs 2018	TOSG018588	GTPBP3	Scaffold_4	30376942 - 30384690	70	Assigned with Oxidative Phosphorylation Deficiency and athletic ability	14	Kauai population's unique physiological response to fly infestation
2017 vs 2018	TOSG014550	Osa	Scaffold_14	61422 - 135206	65	Caused a small-eye phenotype, a reduced number of M- and S-phase cells in eye imaginal discs, and a delay in morphogenetic furrow progression	15	Kauai population's unique physiological response to fly infestation
2017 vs 2018	TOSG012463	MANEA	Scaffold_8	106656124 - 106668428	52	associated with panic disorder and social anxiety disorder	16	Kauai population's unique physiological response to fly infestation
2017 vs 2018	TOSG012312	PLRG1	Scaffold_8	106681913 - 106691065	52	associated with posttraumatic stress disorder	17	Kauai population's unique physiological response to fly infestation
References
1.	Angelo, M., Plattner, F. & Giese, K. P. Cyclin-dependent kinase 5 in synaptic plasticity, learning and memory. J Neurochem 99, 353-370 (2006).
2.	Nozawa, T., Aikawa, C., Minowa-Nozawa, A. & Nakagawa, I. The intracellular microbial sensor NLRP4 directs Rho-actin signaling to facilitate Group A Streptococcus-containing autophagosome-like vacuole formation. Autophagy 13, 1841-1854 (2017).
3.	Zaldivar-Lopez, S. et al. Salmonella Typhimurium induces genome-wide expression and phosphorylation changes that modulate immune response, intracellular survival and vesicle transport in infected neutrophils. Dev Comp Immunol 140, 104597 (2023).
4.	Chen, A. et al. phytanoyl-CoA dioxygenase domain-containing protein 1 plays an important role in egg shell formation of silkworm (Bombyx mori). PLoS One 16, e0261918 (2021).
5.	Govindaraju, A. et al. Dynamics of microRNAs in bull spermatozoa. Reprod Biol Endocrinol 10, 82 (2012).
6.	Akbari, A. et al. ADCY10 frameshift variant leading to severe recessive asthenozoospermia and segregating with absorptive hypercalciuria. Hum Reprod 34, 1155-1164 (2019).
7.	Ying, H. & Yue, B. Y. Optineurin: The autophagy connection. Exp Eye Res 144, 73-80 (2016).
8.	Miranda, R. et al. Altered social behavior and ultrasonic communication in the dystrophin-deficient mdx mouse model of Duchenne muscular dystrophy. Mol Autism 6, 60 (2015).
9.	Hunter, D. J. An increase in copy number of Myosin Light Chain Kinase 1 associates with increased force production in Lithuanian athletes. (2014).
10.	Perkowski, J. J. & Murphy, G. G. Deletion of the mouse homolog of KCNAB2, a gene linked to monosomy 1p36, results in associative memory impairments and amygdala hyperexcitability. J Neurosci 31, 46-54 (2011).
11.	Cuadrado, A. et al. Essential role of p18Hamlet/SRCAP-mediated histone H2A.Z chromatin incorporation in muscle differentiation. EMBO J 29, 2014-2025 (2010).
12.	Bhoj, E. J. et al. Phenotypic spectrum associated with SPECC1L pathogenic variants: new families and critical review of the nosology of Teebi, Opitz GBBB, and Baraitser-Winter syndromes. Eur J Med Genet 62, 103588 (2019).
13.	McNamara, J. W. & Sadayappan, S. Skeletal myosin binding protein-C: An increasingly important regulator of striated muscle physiology. Arch Biochem Biophys 660, 121-128 (2018).
14.	Yan, H. M. et al. Novel Mutations in the GTPBP3 Gene for Mitochondrial Disease and Characteristics of Related Phenotypic Spectrum: The First Three Cases From China. Front Genet 12, 611226 (2021).
15.	Baig, J., Chanut, F., Kornberg, T. B. & Klebes, A. The chromatin-remodeling protein Osa interacts with CyclinE in Drosophila eye imaginal discs. Genetics 184, 731-744 (2010).
16.	Jensen, K. P. et al. The alpha-endomannosidase gene (MANEA) is associated with panic disorder and social anxiety disorder. Transl Psychiatry 4, e353 (2014).
17.	Pattinson, C. L. et al. Excessive daytime sleepiness is associated with altered gene expression in military personnel and veterans with posttraumatic stress disorder: an RNA sequencing study. Sleep 43 (2020).

## Sheet: Supplementary Data 8
Supplementary Data 8. Statistical details of GO enrichment tests as reported in Figure 6c.
GO	Function	Gene ratio	FDR-ajusted P（Two-sided hypergeometric tests）
			All differentiated genes	With top 1% resampling statistics	With top 0.5% resampling statistics	With top 0.3% resampling statistics
GO:0002275	myeloid cell activation involved in immune response	3.05	0.0396448	0.0396448	0.028149
GO:0002694	regulation of leukocyte activation	4.8	0.00986497	0.00986497	0.00628107	0.000423039
GO:0045321	leukocyte activation	5.83	0.000934564	0.000934564	0.000516964	0.00139939
GO:1901184	regulation of ERBB signaling pathway	3.12	0.00792405	0.00792405	0.00525818
GO:0099177	regulation of trans-synaptic signaling	6.14	6.3431e-07	4.05884e-06	0.000560024	0.0222304
GO:0003012	muscle system process	2.17	0.0226147	0.0146233
GO:0045475	locomotor rhythm	1.9	0.000503222	0.000262401	2.31353e-06
GO:0046676	negative regulation of insulin secretion	1.48	0.000283425	0.000154315	0.0365305
GO:0046888	negative regulation of hormone secretion	1.94	4.83492e-05	2.19803e-05	0.000880353
