# Supplementary material for: Temporal genomics in Hawaiian crickets reveals compensatory intragenomic coadaptation during adaptive evolution
Source: Nat Commun. 2024 Jun 12;15:5001. doi: 10.1038/s41467-024-49344-4 (PMC11169259; doi:10.1038/s41467-024-49344-4)
Supplement: Supplementary file 5 — Source Data [file 41467_2024_49344_MOESM5_ESM.xlsx]

## Sheet: Fig.3c, Supplementary Fig.4,5
PCA scatter diagram showing genetic relationships among wild Kauai individuals based on autosomal SNPs derived from WGRS data.
	PC1	PC2	PC3	PC4	PC5	PC6	PC7	PC8	PC9	Group	Colour
1	0.0415	0.0845	-0.2681	0.3008	-0.0683	0.1194	0.2344	0.2209	0.1759	K (2017)	#329439
2	-0.0973	0.3077	-0.1862	0.0979	0.0426	-0.0596	-0.1969	0.0343	0.1142	K (2017)	#329439
3	0.2201	-0.1495	-0.1559	-0.1105	0.2745	0.1488	0.0047	-0.2136	-0.0265	K (2017)	#329439
4	-0.0094	0.133	-0.3595	-0.1231	-0.2711	0.0387	-0.3185	-0.0446	-0.1669	K (2017)	#329439
5	-0.174	-0.1232	-0.0692	-0.0416	-0.2684	0.0485	0.3363	-0.2796	-0.0517	K (2017)	#329439
6	-0.1738	-0.0678	0.0522	0.1352	0.0392	-0.1948	-0.3155	-0.1618	-0.367	K (2017)	#329439
7	0.1034	0.1276	-0.004	0.269	-0.1472	0.0917	0.0352	-0.3055	0.2569	K (2017)	#329439
8	-0.0061	0.117	-0.1767	0.019	0.0098	-0.0743	-0.1364	0.1872	-0.131	K (2017)	#329439
9	-0.1058	-0.3567	-0.2246	0.2887	-0.0788	-0.0052	-0.0766	-0.0259	-0.2094	K (2017)	#329439
10	0.191	0.1227	0.2414	0.0619	-0.1758	0.0948	-0.0202	0.0928	-0.0775	K (2017)	#329439
11	0.2415	-0.1129	0.1808	-0.1129	-0.0466	0.294	-0.264	-0.2503	0.3021	Y (2012)	#136296
12	0.0053	-0.2433	0.0039	-0.0975	-0.3541	0.1065	0.0786	0.1769	0.1373	Y (2012)	#136296
13	-0.0817	0.3338	0.1504	-0.2037	0.2545	0.2305	-0.1506	0.0774	-0.2106	Y (2012)	#136296
14	-0.1302	-0.1446	0.3506	0.282	-0.0503	-0.065	0.0076	-0.0731	0.0965	Y (2012)	#136296
15	0.2107	-0.0724	0.1228	-0.2294	-0.1828	-0.2282	0.0881	0.2028	-0.1204	Y (2012)	#136296
16	-0.5961	-0.0588	0.2313	-0.2375	0.065	0.2837	0.1457	0.0807	-0.0635	Y (2012)	#136296
17	0.2365	-0.1421	0.0814	-0.0094	0.0345	0.1998	0.2171	0.348	-0.0553	Y (2012)	#136296
18	0.1684	-0.152	0.1035	-0.1331	0.1782	-0.3806	-0.0348	0.3065	-0.0439	Y (2012)	#136296
19	0.1638	0.0353	-0.0761	-0.1881	0.2611	0.1326	0.0786	-0.3224	-0.1646	Y (2012)	#136296
20	-0.2075	-0.0784	0.1197	-0.2056	-0.0043	-0.2311	0.0362	-0.051	0.0779	Y (2012)	#136296
21	0.0367	0.0865	-0.0783	0.0612	0.0755	0.4293	-0.0011	0.29	-0.0713	Z (2018)	#a96fa5
22	-0.1098	0.2615	0.3546	0.1439	0.0313	-0.1426	-0.0495	-0.0427	0.2031	Z (2018)	#a96fa5
23	-0.1078	0.2811	-0.2283	0.016	0.279	-0.2469	0.4195	0.0106	0.205	Z (2018)	#a96fa5
24	-0.2451	-0.1002	-0.1841	0.1343	-0.0682	-0.047	-0.0158	0.0394	-0.1171	Z (2018)	#a96fa5
25	0.1433	0.1515	-0.022	-0.2261	-0.1536	-0.108	0.3442	-0.293	-0.2178	Z (2018)	#a96fa5
26	0.1279	0.1199	0.2223	0.4198	0.1105	-0.0011	0.0231	-0.0101	-0.1938	Z (2018)	#a96fa5
27	-0.0573	0.0493	-0.171	-0.1853	-0.0016	-0.1248	-0.2212	0.0825	0.3845	Z (2018)	#a96fa5
28	0.0379	0.1124	0.0482	-0.1865	-0.2883	-0.0965	-0.1623	0.0229	0.1465	Z (2018)	#a96fa5
29	-0.0608	-0.4175	-0.0891	-0.0135	0.3994	0.0051	-0.0976	-0.0407	0.271	Z (2018)	#a96fa5
30	0.2347	-0.1044	0.0301	0.0742	0.1043	-0.2177	0.0115	-0.0583	-0.0827	Z (2018)	#a96fa5

## Sheet: Fig. 4a
List of all candidate flatwing-associated SNPs (same as Supplementary Data 4)
Coordinates		Minor allele	Frequency in cases	Frequency in controls	Major allele	P value 1	Adjusted P 2	-log P 3		Table Legend:
Scaffold_1	253722187	G	0.7586	0	T	9.075e-18	5.26824e-10	17.0422		1. P values of two-sided Fisher's Exact test implemented in PLINK
Scaffold_1	253825510	A	0.7143	0	G	4.419e-18	2.56533e-10	17.3547		2. Adjusted P values for multiple comparisons.
Scaffold_1	253922098	A	0.7667	0.03333	C	7.048e-18	4.09152e-10	17.1519		3. -log10 (P value)
Scaffold_1	254293527	G	0.7931	0	T	1.822e-20	1.05771e-12	19.7395
Scaffold_1	254316281	T	0.8	0	C	3.18e-22	1.84606e-14	21.4976
Scaffold_1	254397163	A	0.8333	0.06667	C	1.4e-18	8.12732e-11	17.8539
Scaffold_1	254419479	C	0	0.7	T	4.4e-18	2.5543e-10	17.3565
Scaffold_1	254576963	G	0.9	0	A	1.881e-27	1.09196e-19	26.7256
Scaffold_1	255170103	G	0.06667	0.9333	T	4.947e-24	2.87185e-16	23.3057
Scaffold_1	256826158	C	0.06667	0.9333	T	4.947e-24	2.87185e-16	23.3057
Scaffold_1	256935308	G	0.06667	0.9333	A	4.947e-24	2.87185e-16	23.3057
Scaffold_1	257692119	C	0.06667	0.9333	T	4.947e-24	2.87185e-16	23.3057
Scaffold_1	258368293	T	0.06667	0.9333	G	4.947e-24	2.87185e-16	23.3057
Scaffold_1	259009130	C	0	0.7	T	4.4e-18	2.5543e-10	17.3565
Scaffold_1	259049596	A	0	0.7	T	4.4e-18	2.5543e-10	17.3565
Scaffold_1	259145806	T	0	0.7	A	4.4e-18	2.5543e-10	17.3565
Scaffold_1	259202199	G	0.03571	0.7759	C	1.913e-17	1.11054e-09	16.7183
Scaffold_1	259202206	T	0.03704	0.85	G	1.949e-20	1.13144e-12	19.7102
Scaffold_1	259223128	T	0	0.7778	G	1.16e-20	6.73406e-13	19.9355
Scaffold_1	259581661	A	0.9655	0.03333	G	2.052e-28	1.19123e-20	27.6878
Scaffold_1	259702630	A	0.9667	0	G	3.915e-32	2.27275e-24	31.4073
Scaffold_1	259784491	A	0.9333	0.03333	C	1.913e-26	1.11054e-18	25.7183
Scaffold_1	260029799	A	0.9333	0.03333	C	1.913e-26	1.11054e-18	25.7183
Scaffold_1	260033872	T	0.9333	0.03571	C	2.452e-25	1.42344e-17	24.6105
Scaffold_1	260053478	C	0.9333	0.03333	T	1.913e-26	1.11054e-18	25.7183
Scaffold_1	260396425	G	0.9333	0.03333	T	1.913e-26	1.11054e-18	25.7183
Scaffold_1	260749184	A	0	0.7667	T	9.44e-21	5.48014e-13	20.025
Scaffold_1	260960555	A	0.9333	0.03333	G	1.913e-26	1.11054e-18	25.7183
Scaffold_1	261084520	C	0.9333	0.03333	G	1.913e-26	1.11054e-18	25.7183
Scaffold_1	262158390	G	0.03333	0.7667	A	7.048e-18	4.09152e-10	17.1519
Scaffold_1	262345078	C	0.8333	0	T	8.212e-24	4.76725e-16	23.0856
Scaffold_1	262345184	C	0.8621	0.03333	T	4.003e-22	2.32383e-14	21.3976
Scaffold_1	262345344	T	0.8333	0.03333	C	8.034e-21	4.66392e-13	20.0951
Scaffold_1	262345440	C	0.8333	0	A	8.212e-24	4.76725e-16	23.0856
Scaffold_1	262345446	T	0.8333	0	A	8.212e-24	4.76725e-16	23.0856
Scaffold_1	262345478	G	0.8333	0.03333	A	8.034e-21	4.66392e-13	20.0951
Scaffold_1	262345522	C	0.8333	0	T	8.212e-24	4.76725e-16	23.0856
Scaffold_1	262345616	T	0.8333	0.03333	C	8.034e-21	4.66392e-13	20.0951
Scaffold_1	262345650	C	0.8333	0	A	8.212e-24	4.76725e-16	23.0856
Scaffold_1	262379089	T	0.8333	0	C	8.212e-24	4.76725e-16	23.0856
Scaffold_1	262415405	T	0.8333	0	C	8.212e-24	4.76725e-16	23.0856
Scaffold_1	262419237	A	0.8333	0	G	8.212e-24	4.76725e-16	23.0856
Scaffold_1	262432831	C	0.8	0	T	4.608e-22	2.67505e-14	21.3365
Scaffold_1	262446428	A	0.8333	0	T	1.84e-22	1.06816e-14	21.7352
Scaffold_1	262468057	G	0.8333	0	T	8.212e-24	4.76725e-16	23.0856
Scaffold_1	262469837	G	0.8333	0	T	8.212e-24	4.76725e-16	23.0856
Scaffold_1	262485584	G	0.8333	0	A	8.212e-24	4.76725e-16	23.0856
Scaffold_1	262486047	T	0.8333	0.03333	G	8.034e-21	4.66392e-13	20.0951
Scaffold_1	262486117	T	0.8333	0.03333	A	8.034e-21	4.66392e-13	20.0951
Scaffold_1	262486145	G	0.8333	0.03333	T	8.034e-21	4.66392e-13	20.0951
Scaffold_1	262486148	G	0.8333	0.03333	A	8.034e-21	4.66392e-13	20.0951
Scaffold_1	262486226	A	0.8333	0.03333	T	8.034e-21	4.66392e-13	20.0951
Scaffold_1	262486228	T	0.8333	0.03333	C	8.034e-21	4.66392e-13	20.0951
Scaffold_1	262486253	T	0.8333	0.03333	C	8.034e-21	4.66392e-13	20.0951
Scaffold_1	262486376	C	0.8333	0.03333	G	8.034e-21	4.66392e-13	20.0951
Scaffold_1	262486384	A	0.8333	0.03333	G	8.034e-21	4.66392e-13	20.0951
Scaffold_1	262486421	T	0.8333	0.03333	C	8.034e-21	4.66392e-13	20.0951
Scaffold_1	262486441	T	0.8333	0.03448	C	1.208e-20	7.01272e-13	19.9179
Scaffold_1	262486575	T	0.8333	0.03333	A	8.034e-21	4.66392e-13	20.0951
Scaffold_1	262486615	A	0.8333	0.03333	T	8.034e-21	4.66392e-13	20.0951
Scaffold_1	262486617	A	0.8333	0.03333	C	8.034e-21	4.66392e-13	20.0951
Scaffold_1	262486618	A	0.8333	0.03333	G	8.034e-21	4.66392e-13	20.0951
Scaffold_1	262486642	G	0.8333	0.03333	A	8.034e-21	4.66392e-13	20.0951
Scaffold_1	262486646	C	0.8333	0.03333	A	8.034e-21	4.66392e-13	20.0951
Scaffold_1	262486648	C	0.8333	0.03333	T	8.034e-21	4.66392e-13	20.0951
Scaffold_1	262486660	C	0.8333	0.03333	A	8.034e-21	4.66392e-13	20.0951
Scaffold_1	262486673	T	0.8333	0.03333	C	8.034e-21	4.66392e-13	20.0951
Scaffold_1	262486704	T	0.8333	0.03448	C	1.208e-20	7.01272e-13	19.9179
Scaffold_1	262486807	T	0.8333	0.03333	C	8.034e-21	4.66392e-13	20.0951
Scaffold_1	262486856	T	0.8333	0.03333	A	8.034e-21	4.66392e-13	20.0951
Scaffold_1	262486899	T	0.8333	0.03333	G	8.034e-21	4.66392e-13	20.0951
Scaffold_1	262486950	G	0.8333	0.03704	C	1.211e-19	7.03013e-12	18.9169
Scaffold_1	262486952	C	0.8333	0.03333	G	8.034e-21	4.66392e-13	20.0951
Scaffold_1	262487054	T	0.8333	0.03333	C	8.034e-21	4.66392e-13	20.0951
Scaffold_1	262487084	C	0.8333	0.03704	T	1.211e-19	7.03013e-12	18.9169
Scaffold_1	262487177	G	0.8333	0.03333	C	8.034e-21	4.66392e-13	20.0951
Scaffold_1	262487192	C	0.8333	0.03333	A	8.034e-21	4.66392e-13	20.0951
Scaffold_1	262487229	C	0.8333	0.03333	G	8.034e-21	4.66392e-13	20.0951
Scaffold_1	262487242	A	0.8333	0.03333	G	8.034e-21	4.66392e-13	20.0951
Scaffold_1	262487254	T	0.8333	0.03333	C	8.034e-21	4.66392e-13	20.0951
Scaffold_1	262487270	C	0.8333	0.03333	T	8.034e-21	4.66392e-13	20.0951
Scaffold_1	262487271	C	0.8333	0.03333	T	8.034e-21	4.66392e-13	20.0951
Scaffold_1	262487307	G	0.8333	0.03333	C	8.034e-21	4.66392e-13	20.0951
Scaffold_1	262487310	C	0.8333	0.03333	T	8.034e-21	4.66392e-13	20.0951
Scaffold_1	262487321	G	0.8333	0.03333	A	8.034e-21	4.66392e-13	20.0951
Scaffold_1	262487447	A	0.8333	0	T	1.245e-23	7.22751e-16	22.9048
Scaffold_1	262487584	T	0.8333	0.03333	C	8.034e-21	4.66392e-13	20.0951
Scaffold_1	262487630	A	0.8333	0.03333	C	8.034e-21	4.66392e-13	20.0951
Scaffold_1	262487631	C	0.8333	0.03333	A	8.034e-21	4.66392e-13	20.0951
Scaffold_1	262487669	A	0.8333	0.03333	C	8.034e-21	4.66392e-13	20.0951
Scaffold_1	262487679	C	0.8333	0.03333	A	8.034e-21	4.66392e-13	20.0951
Scaffold_1	262487728	T	0.8333	0.03333	C	8.034e-21	4.66392e-13	20.0951
Scaffold_1	262487740	A	0.8333	0.03333	T	8.034e-21	4.66392e-13	20.0951
Scaffold_1	262487741	A	0.8333	0.03333	T	8.034e-21	4.66392e-13	20.0951
Scaffold_1	262487764	A	0.8333	0.03448	T	1.208e-20	7.01272e-13	19.9179
Scaffold_1	262487776	A	0.8333	0.03448	G	1.208e-20	7.01272e-13	19.9179
Scaffold_1	262487803	A	0.8333	0.03448	T	1.208e-20	7.01272e-13	19.9179
Scaffold_1	262487816	A	0.8333	0.03448	T	1.208e-20	7.01272e-13	19.9179
Scaffold_1	262487845	T	0.8333	0.03333	A	8.034e-21	4.66392e-13	20.0951
Scaffold_1	262487958	C	0.8333	0.03333	A	8.034e-21	4.66392e-13	20.0951
Scaffold_1	262488079	A	0.8276	0.03333	G	1.819e-20	1.05597e-12	19.7402
Scaffold_1	262488129	A	0.8333	0.03333	G	8.034e-21	4.66392e-13	20.0951
Scaffold_1	262488138	A	0.8333	0.03333	G	8.034e-21	4.66392e-13	20.0951
Scaffold_1	262488148	A	0.8333	0.03333	G	8.034e-21	4.66392e-13	20.0951
Scaffold_1	262488276	C	0.8333	0.03333	T	8.034e-21	4.66392e-13	20.0951
Scaffold_1	262488382	A	0.8333	0.03333	G	8.034e-21	4.66392e-13	20.0951
Scaffold_1	262488411	G	0.8333	0.03333	A	8.034e-21	4.66392e-13	20.0951
Scaffold_1	262488416	T	0.8333	0.03333	G	8.034e-21	4.66392e-13	20.0951
Scaffold_1	262488442	A	0.8333	0.03333	G	8.034e-21	4.66392e-13	20.0951
Scaffold_1	262488508	A	0.8333	0.03333	C	8.034e-21	4.66392e-13	20.0951
Scaffold_1	262488648	A	0.8333	0.03333	G	8.034e-21	4.66392e-13	20.0951
Scaffold_1	262488761	G	0.8333	0.03333	A	8.034e-21	4.66392e-13	20.0951
Scaffold_1	262488874	T	0.8333	0.03448	C	1.208e-20	7.01272e-13	19.9179
Scaffold_1	262488899	A	0.8333	0.03448	C	1.208e-20	7.01272e-13	19.9179
Scaffold_1	262488908	C	0.8333	0.03333	T	8.034e-21	4.66392e-13	20.0951
Scaffold_1	262488970	C	0.8333	0.03333	G	8.034e-21	4.66392e-13	20.0951
Scaffold_1	262489061	C	0.8333	0.03704	T	1.211e-19	7.03013e-12	18.9169
Scaffold_1	262489420	A	0.8333	0.03333	G	8.034e-21	4.66392e-13	20.0951
Scaffold_1	262489530	A	0.8333	0	T	4.359e-23	2.5305e-15	22.3606
Scaffold_1	262489613	A	0.8333	0.03333	G	8.034e-21	4.66392e-13	20.0951
Scaffold_1	262489633	T	0.8333	0.03333	A	8.034e-21	4.66392e-13	20.0951
Scaffold_1	262489634	C	0.8333	0.07143	T	6.292e-18	3.65265e-10	17.2012
Scaffold_1	262489795	A	0.8276	0.03333	C	1.819e-20	1.05597e-12	19.7402
Scaffold_1	262489935	T	0.8333	0.03448	C	1.208e-20	7.01272e-13	19.9179
Scaffold_1	262489936	C	0.8333	0.03448	G	1.208e-20	7.01272e-13	19.9179
Scaffold_1	262490071	G	0.8333	0.03333	T	8.034e-21	4.66392e-13	20.0951
Scaffold_1	262490078	T	0.8333	0.03333	A	8.034e-21	4.66392e-13	20.0951
Scaffold_1	262490118	G	0.8276	0.03333	C	1.819e-20	1.05597e-12	19.7402
Scaffold_1	262490120	C	0.8276	0.03333	T	1.819e-20	1.05597e-12	19.7402
Scaffold_1	262490442	C	0.8333	0.07143	G	6.292e-18	3.65265e-10	17.2012
Scaffold_1	262490525	T	0.8214	0	A	1.08e-21	6.26965e-14	20.9666
Scaffold_1	262490527	C	0.8148	0.03448	T	6.183e-19	3.58937e-11	18.2088
Scaffold_1	262490533	C	0.8	0.03448	T	9.888e-18	5.74021e-10	17.0049
Scaffold_1	262490534	T	0.8	0	A	3.98e-20	2.31048e-12	19.4001
Scaffold_1	262490560	T	0.8077	0	C	3.471e-21	2.01499e-13	20.4595
Scaffold_1	262490613	G	0.8214	0.03704	T	1.303e-18	7.56421e-11	17.8851
Scaffold_1	262490615	C	0.8214	0.03333	A	5.887e-20	3.41754e-12	19.2301
Scaffold_1	262490676	G	0.8333	0.03333	A	8.034e-21	4.66392e-13	20.0951
Scaffold_1	262490880	C	0.7826	0	A	8.585e-19	4.98379e-11	18.0663
Scaffold_1	262490893	A	0.7826	0	T	5.062e-18	2.93861e-10	17.2957
Scaffold_1	262490901	C	0.7917	0	A	7.401e-20	4.29645e-12	19.1307
Scaffold_1	262491140	A	0.8333	0.03333	G	8.034e-21	4.66392e-13	20.0951
Scaffold_1	262491196	C	0.8333	0.03333	A	8.034e-21	4.66392e-13	20.0951
Scaffold_1	262491317	G	0.8333	0.03333	A	8.034e-21	4.66392e-13	20.0951
Scaffold_1	262491320	A	0.8333	0.03448	G	1.208e-20	7.01272e-13	19.9179
Scaffold_1	262491355	A	0.8333	0.03333	G	8.034e-21	4.66392e-13	20.0951
Scaffold_1	262491365	G	0.8333	0.03333	C	8.034e-21	4.66392e-13	20.0951
Scaffold_1	262491522	T	0.8276	0.03333	A	1.819e-20	1.05597e-12	19.7402
Scaffold_1	262491532	T	0.8276	0.03333	G	1.819e-20	1.05597e-12	19.7402
Scaffold_1	262491535	T	0.8276	0.03333	C	1.819e-20	1.05597e-12	19.7402
Scaffold_1	262491635	A	0.8276	0.03333	G	1.819e-20	1.05597e-12	19.7402
Scaffold_1	262491643	A	0.8276	0.03333	G	1.819e-20	1.05597e-12	19.7402
Scaffold_1	262491893	G	0.8214	0.03448	A	1.916e-19	1.11228e-11	18.7176
Scaffold_1	262491942	A	0.8276	0.03333	G	1.819e-20	1.05597e-12	19.7402
Scaffold_1	262492108	C	0.8333	0.05556	A	1.735e-18	1.00721e-10	17.7607
Scaffold_1	262492430	C	0.8276	0.03448	G	8.477e-20	4.92109e-12	19.0718
Scaffold_1	262492723	A	0.8333	0.03333	C	8.034e-21	4.66392e-13	20.0951
Scaffold_1	262492861	G	0.8333	0.03333	T	8.034e-21	4.66392e-13	20.0951
Scaffold_1	262493035	A	0.8333	0.03333	G	8.034e-21	4.66392e-13	20.0951
Scaffold_1	262493121	T	0.8333	0.03704	C	1.211e-19	7.03013e-12	18.9169
Scaffold_1	262493229	G	0.8333	0.03333	A	8.034e-21	4.66392e-13	20.0951
Scaffold_1	262493510	T	0.8333	0.03333	G	8.034e-21	4.66392e-13	20.0951
Scaffold_1	262493696	T	0.8333	0.03333	G	8.034e-21	4.66392e-13	20.0951
Scaffold_1	262493834	C	0.8333	0.03333	A	8.034e-21	4.66392e-13	20.0951
Scaffold_1	262494269	A	0.8333	0.03333	G	8.034e-21	4.66392e-13	20.0951
Scaffold_1	262494526	A	0.8333	0.03333	G	8.034e-21	4.66392e-13	20.0951
Scaffold_1	262494592	G	0.8333	0.03333	C	8.034e-21	4.66392e-13	20.0951
Scaffold_1	262494825	T	0.8333	0.03333	C	8.034e-21	4.66392e-13	20.0951
Scaffold_1	262494837	T	0.8333	0.03333	A	8.034e-21	4.66392e-13	20.0951
Scaffold_1	262495165	T	0.8333	0.03704	C	1.211e-19	7.03013e-12	18.9169
Scaffold_1	262495171	G	0.8333	0.03704	C	1.211e-19	7.03013e-12	18.9169
Scaffold_1	262495181	A	0.8276	0.03333	G	1.819e-20	1.05597e-12	19.7402
Scaffold_1	262495252	T	0.8333	0.03333	A	8.034e-21	4.66392e-13	20.0951
Scaffold_1	262495265	G	0.8333	0.03333	A	8.034e-21	4.66392e-13	20.0951
Scaffold_1	262495589	C	0.8333	0.03333	G	8.034e-21	4.66392e-13	20.0951
Scaffold_1	262496223	G	0.8333	0.03704	A	1.211e-19	7.03013e-12	18.9169
Scaffold_1	262496262	G	0.8333	0.03704	C	1.211e-19	7.03013e-12	18.9169
Scaffold_1	262496326	T	0.8333	0.03333	A	8.034e-21	4.66392e-13	20.0951
Scaffold_1	262496534	T	0.8333	0.03333	C	8.034e-21	4.66392e-13	20.0951
Scaffold_1	262496538	C	0.8333	0.03333	T	8.034e-21	4.66392e-13	20.0951
Scaffold_1	262496596	A	0.8333	0.03333	C	8.034e-21	4.66392e-13	20.0951
Scaffold_1	262496856	T	0.8333	0.03333	C	8.034e-21	4.66392e-13	20.0951
Scaffold_1	262497178	A	0.8333	0.03704	T	1.211e-19	7.03013e-12	18.9169
Scaffold_1	262497739	T	0.8333	0.03333	C	8.034e-21	4.66392e-13	20.0951
Scaffold_1	262497944	T	0.8333	0.03333	C	8.034e-21	4.66392e-13	20.0951
Scaffold_1	262497951	A	0.8333	0.03333	T	8.034e-21	4.66392e-13	20.0951
Scaffold_1	262500205	A	0.8333	0	G	8.212e-24	4.76725e-16	23.0856
Scaffold_1	262509192	C	0.8333	0.03846	T	3.911e-19	2.27042e-11	18.4077
Scaffold_1	262509467	A	0.8621	0	T	1.018e-23	5.90972e-16	22.9923
Scaffold_1	262509468	A	0.8621	0	C	1.018e-23	5.90972e-16	22.9923
Scaffold_1	262527963	C	0.8148	0	G	2.703e-19	1.56915e-11	18.5682
Scaffold_1	262528785	C	0.8333	0	T	8.212e-24	4.76725e-16	23.0856
Scaffold_1	262529059	T	0.8333	0	C	8.212e-24	4.76725e-16	23.0856
Scaffold_1	262529091	T	0.8333	0	C	8.212e-24	4.76725e-16	23.0856
Scaffold_1	262529309	C	0.8333	0	G	8.212e-24	4.76725e-16	23.0856
Scaffold_1	262529342	C	0.8333	0	T	8.212e-24	4.76725e-16	23.0856
Scaffold_1	262529464	C	0.8333	0	A	8.212e-24	4.76725e-16	23.0856
Scaffold_1	262529617	A	0.8333	0	T	8.212e-24	4.76725e-16	23.0856
Scaffold_1	262529662	T	0.8333	0	A	3.678e-22	2.13516e-14	21.4344
Scaffold_1	262529757	G	0.8333	0	A	8.212e-24	4.76725e-16	23.0856
Scaffold_1	262529769	G	0.8333	0	A	8.212e-24	4.76725e-16	23.0856
Scaffold_1	262529774	G	0.8333	0	A	8.212e-24	4.76725e-16	23.0856
Scaffold_1	262529922	A	0.8333	0	C	8.212e-24	4.76725e-16	23.0856
Scaffold_1	262529950	C	0.8333	0	T	8.212e-24	4.76725e-16	23.0856
Scaffold_1	262529960	G	0.8333	0	A	8.212e-24	4.76725e-16	23.0856
Scaffold_1	262529991	T	0.8333	0	C	8.212e-24	4.76725e-16	23.0856
Scaffold_1	262530035	T	0.8333	0	A	8.212e-24	4.76725e-16	23.0856
Scaffold_1	262530087	G	0.8333	0	A	8.212e-24	4.76725e-16	23.0856
Scaffold_1	262530186	T	0.8333	0	A	1.245e-23	7.22751e-16	22.9048
Scaffold_1	262530188	A	0.8333	0	C	1.245e-23	7.22751e-16	22.9048
Scaffold_1	262530217	C	0.8333	0	A	8.212e-24	4.76725e-16	23.0856
Scaffold_1	262530356	C	0.8333	0	A	8.212e-24	4.76725e-16	23.0856
Scaffold_1	262530387	T	0.8333	0	C	8.212e-24	4.76725e-16	23.0856
Scaffold_1	262530478	G	0.8333	0	A	8.212e-24	4.76725e-16	23.0856
Scaffold_1	262530608	T	0.8333	0	C	8.212e-24	4.76725e-16	23.0856
Scaffold_1	262530609	G	0.8333	0	C	8.212e-24	4.76725e-16	23.0856
Scaffold_1	262530661	T	0.8333	0	C	8.212e-24	4.76725e-16	23.0856
Scaffold_1	262530716	T	0.8333	0	G	8.212e-24	4.76725e-16	23.0856
Scaffold_1	262530737	G	0.8333	0	A	8.212e-24	4.76725e-16	23.0856
Scaffold_1	262530774	G	0.8333	0	C	8.212e-24	4.76725e-16	23.0856
Scaffold_1	262530776	G	0.8333	0	T	8.212e-24	4.76725e-16	23.0856
Scaffold_1	262531014	G	0.8333	0	T	8.212e-24	4.76725e-16	23.0856
Scaffold_1	262531235	C	0.8333	0	T	8.212e-24	4.76725e-16	23.0856
Scaffold_1	262531300	C	0.8276	0	T	1.656e-23	9.61346e-16	22.7809
Scaffold_1	262531314	C	0.8333	0	T	8.212e-24	4.76725e-16	23.0856
Scaffold_1	262531541	C	0.8276	0	A	9.469e-23	5.49697e-15	22.0237
Scaffold_1	262532707	C	0.8148	0	T	2.18e-21	1.26554e-13	20.6615
Scaffold_1	262540957	T	0.8333	0	A	8.212e-24	4.76725e-16	23.0856
Scaffold_1	262543799	A	0.8333	0	G	8.212e-24	4.76725e-16	23.0856
Scaffold_1	262545795	T	0.8333	0	C	8.212e-24	4.76725e-16	23.0856
Scaffold_1	262573899	T	0.8276	0	A	4.984e-22	2.89333e-14	21.3024
Scaffold_1	262581416	A	0.8333	0	C	8.212e-24	4.76725e-16	23.0856
Scaffold_1	262583394	T	0.8333	0	A	3.678e-22	2.13516e-14	21.4344
Scaffold_1	262594904	C	0.8333	0	T	4.359e-23	2.5305e-15	22.3606
Scaffold_1	262610202	T	0.8333	0	C	8.212e-24	4.76725e-16	23.0856
Scaffold_1	262611468	T	0.8333	0	C	8.212e-24	4.76725e-16	23.0856
Scaffold_1	262617446	T	0.8333	0	C	8.212e-24	4.76725e-16	23.0856
Scaffold_1	262623175	T	0.8333	0	A	8.212e-24	4.76725e-16	23.0856
Scaffold_1	262632665	C	0.8333	0	A	8.212e-24	4.76725e-16	23.0856
Scaffold_1	262633091	T	0.8	0	G	3.18e-22	1.84606e-14	21.4976
Scaffold_1	262704793	C	0.7931	0	T	3.955e-20	2.29597e-12	19.4029
Scaffold_1	263031093	T	0.8	0	A	3.18e-22	1.84606e-14	21.4976
Scaffold_1	263431735	G	0.8276	0.03448	T	8.477e-20	4.92109e-12	19.0718
Scaffold_1	263432406	A	0.8621	0.03448	T	1.922e-21	1.11576e-13	20.7162
Scaffold_1	263433587	G	0.8333	0.03333	A	8.034e-21	4.66392e-13	20.0951
Scaffold_1	263433869	T	0.8333	0.03333	A	8.034e-21	4.66392e-13	20.0951
Scaffold_1	263435160	G	0.8333	0.03333	C	8.034e-21	4.66392e-13	20.0951
Scaffold_1	263435682	T	0.8333	0.03333	C	8.034e-21	4.66392e-13	20.0951
Scaffold_1	263436321	G	0.8333	0.03333	A	8.034e-21	4.66392e-13	20.0951
Scaffold_1	263436383	C	0.8667	0.03333	T	1.71e-22	9.92694e-15	21.767
Scaffold_1	263436404	G	0.8667	0.03333	T	1.71e-22	9.92694e-15	21.767
Scaffold_1	263436546	A	0.8333	0.03333	T	8.034e-21	4.66392e-13	20.0951
Scaffold_1	263436684	C	0.8333	0.03333	G	8.034e-21	4.66392e-13	20.0951
Scaffold_1	263437224	T	0.8333	0.03333	A	8.034e-21	4.66392e-13	20.0951
Scaffold_1	263437429	A	0.8333	0.03448	G	1.208e-20	7.01272e-13	19.9179
Scaffold_1	263437617	C	0.8333	0.03333	T	8.034e-21	4.66392e-13	20.0951
Scaffold_1	263438895	T	0.8333	0.03333	G	8.034e-21	4.66392e-13	20.0951
Scaffold_1	263439036	C	0.8667	0.03333	T	1.71e-22	9.92694e-15	21.767
Scaffold_1	263439130	T	0.8333	0.03333	G	8.034e-21	4.66392e-13	20.0951
Scaffold_1	263439140	C	0.8333	0.03333	T	8.034e-21	4.66392e-13	20.0951
Scaffold_1	263439247	C	0.8276	0.03571	T	1.264e-19	7.33781e-12	18.8983
Scaffold_1	263440027	A	0.8333	0.03333	G	8.034e-21	4.66392e-13	20.0951
Scaffold_1	263440044	C	0.8333	0.03333	G	8.034e-21	4.66392e-13	20.0951
Scaffold_1	263440319	C	0.8	0	G	3.18e-22	1.84606e-14	21.4976
Scaffold_1	263441558	A	0.8333	0.03333	G	8.034e-21	4.66392e-13	20.0951
Scaffold_1	263441971	A	0.8333	0.04	G	1.25e-18	7.25654e-11	17.9031
Scaffold_1	263442406	A	0.8333	0.03333	G	8.034e-21	4.66392e-13	20.0951
Scaffold_1	263442528	T	0.8333	0.03333	C	8.034e-21	4.66392e-13	20.0951
Scaffold_1	263442673	G	0.8333	0.03333	A	8.034e-21	4.66392e-13	20.0951
Scaffold_1	263442948	T	0.8667	0.03333	C	1.71e-22	9.92694e-15	21.767
Scaffold_1	263442999	G	0.8333	0.03333	T	8.034e-21	4.66392e-13	20.0951
Scaffold_1	263443139	C	0.8333	0.03333	T	8.034e-21	4.66392e-13	20.0951
Scaffold_1	263443291	C	0.8333	0.03333	T	8.034e-21	4.66392e-13	20.0951
Scaffold_1	263444123	G	0.8333	0.03448	T	1.208e-20	7.01272e-13	19.9179
Scaffold_1	263444660	G	0.8621	0.03333	C	4.003e-22	2.32383e-14	21.3976
Scaffold_1	263453303	A	0.8333	0.03333	G	8.034e-21	4.66392e-13	20.0951
Scaffold_1	263454684	T	0.8333	0.03333	C	8.034e-21	4.66392e-13	20.0951
Scaffold_1	263468544	C	0.8621	0.04	A	1.062e-19	6.16515e-12	18.9739
Scaffold_1	263490568	T	0.8333	0.03333	A	8.034e-21	4.66392e-13	20.0951
Scaffold_1	263505040	C	0.8214	0.03333	T	5.887e-20	3.41754e-12	19.2301
Scaffold_1	263510396	G	0.8333	0.03333	A	8.034e-21	4.66392e-13	20.0951
Scaffold_1	263511481	T	0.8621	0.03333	A	4.003e-22	2.32383e-14	21.3976
Scaffold_1	263524466	A	0.8333	0.03333	T	8.034e-21	4.66392e-13	20.0951
Scaffold_1	263536322	A	0.8333	0.03333	G	8.034e-21	4.66392e-13	20.0951
Scaffold_1	263538876	T	0.8333	0.03333	G	8.034e-21	4.66392e-13	20.0951
Scaffold_1	263542447	G	0.8333	0.03333	C	8.034e-21	4.66392e-13	20.0951
Scaffold_1	263552070	C	0.8333	0.03333	T	8.034e-21	4.66392e-13	20.0951
Scaffold_1	263555639	A	0.8333	0.03448	G	1.208e-20	7.01272e-13	19.9179
Scaffold_1	263567508	T	0.8333	0.03333	C	8.034e-21	4.66392e-13	20.0951
Scaffold_1	263575861	T	0.8333	0.03333	A	8.034e-21	4.66392e-13	20.0951
Scaffold_1	263575917	T	0.8333	0.03333	C	8.034e-21	4.66392e-13	20.0951
Scaffold_1	263576401	A	0.8276	0.03333	G	1.819e-20	1.05597e-12	19.7402
Scaffold_1	263576518	G	0.8621	0.03333	C	4.003e-22	2.32383e-14	21.3976
Scaffold_1	263576527	T	0.8333	0.03333	C	8.034e-21	4.66392e-13	20.0951
Scaffold_1	263576718	T	0.8	0.01667	A	2.23e-19	1.29457e-11	18.6517
Scaffold_1	263576753	T	0.8	0.03333	A	4.022e-18	2.33486e-10	17.3956
Scaffold_1	263576818	T	0.8333	0.03333	C	8.034e-21	4.66392e-13	20.0951
Scaffold_1	263578187	A	0.8276	0.03846	G	1.25e-18	7.25654e-11	17.9031
Scaffold_1	263578222	T	0.8621	0.03571	G	3.016e-21	1.75086e-13	20.5206
Scaffold_1	263578236	G	0.8621	0.03448	C	1.922e-21	1.11576e-13	20.7162
Scaffold_1	263578522	C	0.8333	0.03333	T	8.034e-21	4.66392e-13	20.0951
Scaffold_1	263578632	T	0.8667	0.03333	C	1.71e-22	9.92694e-15	21.767
Scaffold_1	263578873	G	0.8621	0.04	T	1.062e-19	6.16515e-12	18.9739
Scaffold_1	263579005	G	0.8333	0.03333	A	8.034e-21	4.66392e-13	20.0951
Scaffold_1	263579056	A	0.8333	0.03333	G	8.034e-21	4.66392e-13	20.0951
Scaffold_1	263579182	G	0.8333	0.03333	A	8.034e-21	4.66392e-13	20.0951
Scaffold_1	263579263	A	0.8333	0.03333	T	8.034e-21	4.66392e-13	20.0951
Scaffold_1	263579335	C	0.8621	0.03448	T	1.922e-21	1.11576e-13	20.7162
Scaffold_1	263579369	T	0.8333	0.03448	G	1.208e-20	7.01272e-13	19.9179
Scaffold_1	263579419	C	0.8621	0.04	G	1.062e-19	6.16515e-12	18.9739
Scaffold_1	263579453	G	0.8621	0.03333	T	4.003e-22	2.32383e-14	21.3976
Scaffold_1	263579556	T	0.8333	0.03846	C	3.911e-19	2.27042e-11	18.4077
Scaffold_1	263579569	C	0.8333	0.03333	A	8.034e-21	4.66392e-13	20.0951
Scaffold_1	263579685	T	0.8333	0.03333	A	8.034e-21	4.66392e-13	20.0951
Scaffold_1	263579789	G	0.8333	0.03333	A	8.034e-21	4.66392e-13	20.0951
Scaffold_1	263579927	C	0.8621	0.03333	G	4.003e-22	2.32383e-14	21.3976
Scaffold_1	263580023	A	0.8621	0.03333	G	4.003e-22	2.32383e-14	21.3976
Scaffold_1	263580024	G	0.8333	0.03333	A	8.034e-21	4.66392e-13	20.0951
Scaffold_1	263581086	A	0.8333	0.03333	T	8.034e-21	4.66392e-13	20.0951
Scaffold_1	263581092	C	0.8333	0.03333	T	8.034e-21	4.66392e-13	20.0951
Scaffold_1	263581388	A	0.8333	0.03333	C	8.034e-21	4.66392e-13	20.0951
Scaffold_1	263581543	G	0.8333	0.03333	A	8.034e-21	4.66392e-13	20.0951
Scaffold_1	263581790	A	0.8333	0.03333	G	8.034e-21	4.66392e-13	20.0951
Scaffold_1	263581940	T	0.8333	0.03333	C	8.034e-21	4.66392e-13	20.0951
Scaffold_1	263582100	A	0.8333	0.03333	T	8.034e-21	4.66392e-13	20.0951
Scaffold_1	263582102	T	0.8333	0.03333	G	8.034e-21	4.66392e-13	20.0951
Scaffold_1	263582119	C	0.8333	0.03333	A	8.034e-21	4.66392e-13	20.0951
Scaffold_1	263582127	T	0.8333	0.03333	A	8.034e-21	4.66392e-13	20.0951
Scaffold_1	263582182	C	0.8333	0.03333	T	8.034e-21	4.66392e-13	20.0951
Scaffold_1	263582363	A	0.8214	0.03846	G	4.004e-18	2.32441e-10	17.3975
Scaffold_1	263582629	T	0.8276	0.03448	C	8.477e-20	4.92109e-12	19.0718
Scaffold_1	263582895	T	0.8333	0.03333	C	8.034e-21	4.66392e-13	20.0951
Scaffold_1	263583008	T	0.8333	0.03333	A	8.034e-21	4.66392e-13	20.0951
Scaffold_1	263583053	G	0.8333	0.03333	A	8.034e-21	4.66392e-13	20.0951
Scaffold_1	263583074	G	0.8333	0.03333	C	8.034e-21	4.66392e-13	20.0951
Scaffold_1	263583088	C	0.8333	0.03333	T	8.034e-21	4.66392e-13	20.0951
Scaffold_1	263583153	A	0.8333	0.03333	G	8.034e-21	4.66392e-13	20.0951
Scaffold_1	263583183	C	0.8333	0.03333	G	8.034e-21	4.66392e-13	20.0951
Scaffold_1	263583267	T	0.8333	0.03333	C	8.034e-21	4.66392e-13	20.0951
Scaffold_1	263583333	C	0.8667	0.03333	G	1.71e-22	9.92694e-15	21.767
Scaffold_1	263583418	G	0.8667	0.03333	A	1.71e-22	9.92694e-15	21.767
Scaffold_1	263583666	G	0.8333	0.03333	T	8.034e-21	4.66392e-13	20.0951
Scaffold_1	263583775	T	0.8333	0.03333	C	8.034e-21	4.66392e-13	20.0951
Scaffold_1	263583858	T	0.8333	0.03333	C	8.034e-21	4.66392e-13	20.0951
Scaffold_1	263583958	G	0.8333	0.03333	A	8.034e-21	4.66392e-13	20.0951
Scaffold_1	263583982	A	0.8333	0.03333	G	8.034e-21	4.66392e-13	20.0951
Scaffold_1	263584078	T	0.8333	0.03333	C	8.034e-21	4.66392e-13	20.0951
Scaffold_1	263584467	A	0.8333	0.03333	G	8.034e-21	4.66392e-13	20.0951
Scaffold_1	263584742	T	0.8333	0.03333	C	8.034e-21	4.66392e-13	20.0951
Scaffold_1	263585219	A	0.8167	0.03333	T	4.85e-20	2.81554e-12	19.3143
Scaffold_1	263585261	A	0.8333	0.03333	G	8.034e-21	4.66392e-13	20.0951
Scaffold_1	263585273	C	0.8333	0.03333	A	8.034e-21	4.66392e-13	20.0951
Scaffold_1	263585824	C	0.8333	0.03333	T	8.034e-21	4.66392e-13	20.0951
Scaffold_1	263585984	G	0.8333	0.03333	A	8.034e-21	4.66392e-13	20.0951
Scaffold_1	263586027	G	0.8333	0.03333	C	8.034e-21	4.66392e-13	20.0951
Scaffold_1	263586124	G	0.8333	0.03333	A	8.034e-21	4.66392e-13	20.0951
Scaffold_1	263586226	T	0.8333	0.03333	G	8.034e-21	4.66392e-13	20.0951
Scaffold_1	263586491	T	0.8333	0.03333	G	8.034e-21	4.66392e-13	20.0951
Scaffold_1	263586677	C	0.8333	0.03333	A	8.034e-21	4.66392e-13	20.0951
Scaffold_1	263586847	A	0.8333	0.03333	T	8.034e-21	4.66392e-13	20.0951
Scaffold_1	263586925	G	0.8333	0.03333	A	8.034e-21	4.66392e-13	20.0951
Scaffold_1	263587034	G	0.8621	0.03333	A	4.003e-22	2.32383e-14	21.3976
Scaffold_1	263587412	G	0.8519	0.04167	C	3.708e-18	2.15258e-10	17.4309
Scaffold_1	263587801	G	0.8276	0.03448	A	8.477e-20	4.92109e-12	19.0718
Scaffold_1	263588416	C	0.8333	0.03333	G	8.034e-21	4.66392e-13	20.0951
Scaffold_1	263588714	C	0.8333	0.03333	T	8.034e-21	4.66392e-13	20.0951
Scaffold_1	263589223	G	0.8333	0.03333	T	8.034e-21	4.66392e-13	20.0951
Scaffold_1	263589420	G	0.8333	0.03448	T	1.208e-20	7.01272e-13	19.9179
Scaffold_1	263589463	T	0.8333	0.03333	A	8.034e-21	4.66392e-13	20.0951
Scaffold_1	263591863	A	0.8333	0.03448	C	1.208e-20	7.01272e-13	19.9179
Scaffold_1	263592051	T	0.8333	0.03333	A	8.034e-21	4.66392e-13	20.0951
Scaffold_1	263593453	A	0.7826	0	G	3.651e-19	2.11949e-11	18.4376
Scaffold_1	263593493	C	0.8214	0.03333	T	5.887e-20	3.41754e-12	19.2301
Scaffold_1	263593494	A	0.8214	0.03333	C	5.887e-20	3.41754e-12	19.2301
Scaffold_1	263593539	G	0.8333	0.03333	A	8.034e-21	4.66392e-13	20.0951
Scaffold_1	263593763	T	0.8333	0.03333	C	8.034e-21	4.66392e-13	20.0951
Scaffold_1	263593854	G	0.8333	0.03333	C	8.034e-21	4.66392e-13	20.0951
Scaffold_1	263594009	G	0.8333	0.03333	T	8.034e-21	4.66392e-13	20.0951
Scaffold_1	263594048	G	0.8333	0.03333	A	8.034e-21	4.66392e-13	20.0951
Scaffold_1	263594181	A	0.8333	0.03333	G	8.034e-21	4.66392e-13	20.0951
Scaffold_1	263594199	G	0.8333	0.03333	A	8.034e-21	4.66392e-13	20.0951
Scaffold_1	263594215	C	0.8276	0.03333	T	1.819e-20	1.05597e-12	19.7402
Scaffold_1	263594605	A	0.8077	0	T	3.471e-21	2.01499e-13	20.4595
Scaffold_1	263594679	T	0.8333	0.03333	C	8.034e-21	4.66392e-13	20.0951
Scaffold_1	263594737	C	0.8333	0.03333	G	8.034e-21	4.66392e-13	20.0951
Scaffold_1	263594892	T	0.8333	0.03333	C	8.034e-21	4.66392e-13	20.0951
Scaffold_1	263594974	G	0.8276	0.03333	T	1.819e-20	1.05597e-12	19.7402
Scaffold_1	263595072	T	0.8333	0.03333	A	8.034e-21	4.66392e-13	20.0951
Scaffold_1	263595413	G	0.8333	0.03448	A	1.208e-20	7.01272e-13	19.9179
Scaffold_1	263595441	T	0.8333	0.03333	A	8.034e-21	4.66392e-13	20.0951
Scaffold_1	263595636	A	0.8333	0.03333	G	8.034e-21	4.66392e-13	20.0951
Scaffold_1	263595640	T	0.8333	0.03333	G	8.034e-21	4.66392e-13	20.0951
Scaffold_1	263595675	G	0.8276	0.03333	A	1.819e-20	1.05597e-12	19.7402
Scaffold_1	263595732	C	0.8333	0.03333	T	8.034e-21	4.66392e-13	20.0951
Scaffold_1	263595832	A	0.8333	0.03333	C	8.034e-21	4.66392e-13	20.0951
Scaffold_1	263595871	T	0.8333	0.03333	G	8.034e-21	4.66392e-13	20.0951
Scaffold_1	263596005	T	0.8621	0.04	G	1.062e-19	6.16515e-12	18.9739
Scaffold_1	263596014	C	0.8621	0.04	T	1.062e-19	6.16515e-12	18.9739
Scaffold_1	263596129	A	0.8276	0.03333	G	1.819e-20	1.05597e-12	19.7402
Scaffold_1	263596232	T	0.8333	0.03333	C	8.034e-21	4.66392e-13	20.0951
Scaffold_1	263596541	A	0.8333	0.03333	C	8.034e-21	4.66392e-13	20.0951
Scaffold_1	263596617	A	0.8333	0.03333	G	8.034e-21	4.66392e-13	20.0951
Scaffold_1	263596725	G	0.8333	0.03333	A	8.034e-21	4.66392e-13	20.0951
Scaffold_1	263596739	A	0.8333	0.03333	G	8.034e-21	4.66392e-13	20.0951
Scaffold_1	263596798	G	0.8333	0.03333	A	8.034e-21	4.66392e-13	20.0951
Scaffold_1	263596885	G	0.8167	0.03448	A	7.123e-20	4.13506e-12	19.1473
Scaffold_1	263596954	G	0.8333	0.03333	A	8.034e-21	4.66392e-13	20.0951
Scaffold_1	263596999	A	0.8333	0.03333	T	8.034e-21	4.66392e-13	20.0951
Scaffold_1	263597241	C	0.8333	0.03333	T	8.034e-21	4.66392e-13	20.0951
Scaffold_1	263597283	C	0.8333	0.03333	G	8.034e-21	4.66392e-13	20.0951
Scaffold_1	263597551	C	0.8333	0.03333	G	8.034e-21	4.66392e-13	20.0951
Scaffold_1	263597560	T	0.8333	0.03333	C	8.034e-21	4.66392e-13	20.0951
Scaffold_1	263597563	G	0.8333	0.03333	C	8.034e-21	4.66392e-13	20.0951
Scaffold_1	263597598	A	0.8333	0.03448	G	1.208e-20	7.01272e-13	19.9179
Scaffold_1	263597605	G	0.8276	0.03846	A	1.25e-18	7.25654e-11	17.9031
Scaffold_1	263597696	G	0.8333	0.03333	A	8.034e-21	4.66392e-13	20.0951
Scaffold_1	263597816	T	0.8333	0.03333	C	8.034e-21	4.66392e-13	20.0951
Scaffold_1	263597989	A	0.8333	0.03333	T	8.034e-21	4.66392e-13	20.0951
Scaffold_1	263598050	T	0.8333	0.03333	G	8.034e-21	4.66392e-13	20.0951
Scaffold_1	263598127	A	0.8333	0.03333	G	8.034e-21	4.66392e-13	20.0951
Scaffold_1	263598175	A	0.8333	0.03333	G	8.034e-21	4.66392e-13	20.0951
Scaffold_1	263598260	A	0.8333	0.03333	C	8.034e-21	4.66392e-13	20.0951
Scaffold_1	263598261	A	0.8333	0.03333	C	8.034e-21	4.66392e-13	20.0951
Scaffold_1	263598266	A	0.8333	0.03333	T	8.034e-21	4.66392e-13	20.0951
Scaffold_1	263598492	C	0.8333	0.03333	T	8.034e-21	4.66392e-13	20.0951
Scaffold_1	263598543	T	0.8333	0.03333	C	8.034e-21	4.66392e-13	20.0951
Scaffold_1	263598604	G	0.8333	0.03333	A	8.034e-21	4.66392e-13	20.0951
Scaffold_1	263598950	G	0.8333	0.03333	T	8.034e-21	4.66392e-13	20.0951
Scaffold_1	263599007	A	0.8333	0.03333	T	8.034e-21	4.66392e-13	20.0951
Scaffold_1	263599025	G	0.8333	0.03333	A	8.034e-21	4.66392e-13	20.0951
Scaffold_1	263599455	T	0.8214	0.03448	C	1.916e-19	1.11228e-11	18.7176
Scaffold_1	263599519	T	0.8333	0.03333	C	8.034e-21	4.66392e-13	20.0951
Scaffold_1	263619666	A	0.8333	0.03333	G	8.034e-21	4.66392e-13	20.0951
Scaffold_1	263622520	T	0.8667	0.1	C	2.88e-18	1.67191e-10	17.5406
Scaffold_1	263622959	A	0.8333	0.03704	G	1.211e-19	7.03013e-12	18.9169
Scaffold_1	263625754	T	0.8333	0.03333	A	8.034e-21	4.66392e-13	20.0951
Scaffold_1	263650878	T	0.8333	0.03333	G	8.034e-21	4.66392e-13	20.0951
Scaffold_1	263656966	T	0.8333	0.03333	C	8.034e-21	4.66392e-13	20.0951
Scaffold_1	263659386	A	0.8333	0.03333	C	8.034e-21	4.66392e-13	20.0951
Scaffold_1	263659659	T	0.8929	0.03704	C	5.629e-22	3.26776e-14	21.2496
Scaffold_1	263661564	T	0.8571	0.03333	G	1.27e-21	7.37264e-14	20.8962
Scaffold_1	263666001	T	0.8333	0.03333	C	8.034e-21	4.66392e-13	20.0951
Scaffold_1	263678783	T	0.8333	0.03333	C	8.034e-21	4.66392e-13	20.0951
Scaffold_1	263678822	T	0.8333	0.03333	G	8.034e-21	4.66392e-13	20.0951
Scaffold_1	263679293	C	0.8333	0.03333	T	8.034e-21	4.66392e-13	20.0951
Scaffold_1	263685587	T	0.8214	0.03333	C	5.887e-20	3.41754e-12	19.2301
Scaffold_1	263686416	C	0.8333	0.03333	T	8.034e-21	4.66392e-13	20.0951
Scaffold_1	263725392	C	0.8333	0	A	8.212e-24	4.76725e-16	23.0856
Scaffold_1	263745840	A	0.8333	0	G	8.212e-24	4.76725e-16	23.0856
Scaffold_1	263774398	A	0.8333	0	T	1.245e-23	7.22751e-16	22.9048
Scaffold_1	263778810	A	0.8276	0	C	1.656e-23	9.61346e-16	22.7809
Scaffold_1	263825624	A	0.8333	0	C	8.212e-24	4.76725e-16	23.0856
Scaffold_1	263858082	T	0.8333	0	G	8.212e-24	4.76725e-16	23.0856
Scaffold_1	263868275	G	0.8333	0	C	8.212e-24	4.76725e-16	23.0856
Scaffold_1	263868716	T	0.8333	0	A	8.212e-24	4.76725e-16	23.0856
Scaffold_1	263874411	A	0.8333	0	G	8.212e-24	4.76725e-16	23.0856
Scaffold_1	263877506	G	0.8333	0	A	8.212e-24	4.76725e-16	23.0856
Scaffold_1	264116217	C	0.8333	0	G	8.212e-24	4.76725e-16	23.0856
Scaffold_1	264122918	T	0.8333	0	C	8.212e-24	4.76725e-16	23.0856
Scaffold_1	264182057	C	0.8333	0	T	8.212e-24	4.76725e-16	23.0856
Scaffold_1	264216531	A	0.8333	0	T	8.212e-24	4.76725e-16	23.0856
Scaffold_1	264229573	G	0.8333	0	T	8.212e-24	4.76725e-16	23.0856
Scaffold_1	264231390	C	0.8333	0	T	8.212e-24	4.76725e-16	23.0856
Scaffold_1	264237760	C	0.8333	0	A	8.212e-24	4.76725e-16	23.0856
Scaffold_1	264240668	A	0.8333	0	C	8.212e-24	4.76725e-16	23.0856
Scaffold_1	264243037	T	0.8333	0	C	8.212e-24	4.76725e-16	23.0856
Scaffold_1	264248025	C	0.8621	0	A	3.769e-23	2.18799e-15	22.4238
Scaffold_1	264249334	A	0.8214	0	G	6.917e-23	4.01548e-15	22.1601
Scaffold_1	264254778	A	0.8333	0	G	8.212e-24	4.76725e-16	23.0856
Scaffold_1	264254841	C	0.8333	0	A	8.212e-24	4.76725e-16	23.0856
Scaffold_1	264255346	T	0.8333	0	A	8.212e-24	4.76725e-16	23.0856
Scaffold_1	264257168	T	0.8519	0	C	1.578e-23	9.16065e-16	22.8019
Scaffold_1	264257257	T	0.8333	0	A	8.212e-24	4.76725e-16	23.0856
Scaffold_1	264261614	T	0.8333	0	A	8.212e-24	4.76725e-16	23.0856
Scaffold_1	264263903	G	0.8182	0	A	1.588e-20	9.2187e-13	19.7991
Scaffold_1	264273256	A	0.8621	0	T	4.522e-22	2.62512e-14	21.3447
Scaffold_1	264289606	T	0.8448	0	A	2.908e-22	1.68816e-14	21.5364
Scaffold_1	264290931	C	0.8333	0	G	4.099e-21	2.37956e-13	20.3873
Scaffold_1	264291149	C	0.8333	0	T	1.245e-23	7.22751e-16	22.9048
Scaffold_1	264291216	C	0.8333	0	A	8.212e-24	4.76725e-16	23.0856
Scaffold_1	264291289	A	0.8333	0	C	8.212e-24	4.76725e-16	23.0856
Scaffold_1	264291419	A	0.8333	0	C	8.212e-24	4.76725e-16	23.0856
Scaffold_1	264291609	T	0.8333	0	A	8.212e-24	4.76725e-16	23.0856
Scaffold_1	264292503	A	0.8333	0	T	8.212e-24	4.76725e-16	23.0856
Scaffold_1	264293030	G	0.8333	0	T	8.212e-24	4.76725e-16	23.0856
Scaffold_1	264296774	G	0.8333	0	T	8.212e-24	4.76725e-16	23.0856
Scaffold_1	264296819	T	0.8333	0	C	8.212e-24	4.76725e-16	23.0856
Scaffold_1	264296960	T	0.8333	0	A	8.212e-24	4.76725e-16	23.0856
Scaffold_1	264297802	C	0.8621	0	A	1.018e-23	5.90972e-16	22.9923
Scaffold_1	264299907	A	0.7917	0	G	3.094e-20	1.79614e-12	19.5095
Scaffold_1	264300039	G	0.8333	0	C	8.212e-24	4.76725e-16	23.0856
Scaffold_1	264300134	T	0.8333	0	G	8.212e-24	4.76725e-16	23.0856
Scaffold_1	264300274	G	0.8667	0	A	1.221e-22	7.08818e-15	21.9133
Scaffold_1	264300276	T	0.8333	0	G	8.212e-24	4.76725e-16	23.0856
Scaffold_1	264300527	T	0.8333	0	C	8.212e-24	4.76725e-16	23.0856
Scaffold_1	264300627	A	0.8333	0	G	8.212e-24	4.76725e-16	23.0856
Scaffold_1	264300822	T	0.8333	0	C	8.212e-24	4.76725e-16	23.0856
Scaffold_1	264300842	A	0.8333	0	G	8.212e-24	4.76725e-16	23.0856
Scaffold_1	264300862	C	0.8333	0	A	8.212e-24	4.76725e-16	23.0856
Scaffold_1	264301182	A	0.8333	0	C	8.212e-24	4.76725e-16	23.0856
Scaffold_1	264301210	C	0.8333	0	A	8.212e-24	4.76725e-16	23.0856
Scaffold_1	264301230	A	0.8333	0	G	8.212e-24	4.76725e-16	23.0856
Scaffold_1	264301360	A	0.8333	0	T	8.212e-24	4.76725e-16	23.0856
Scaffold_1	264301366	T	0.8333	0	A	8.212e-24	4.76725e-16	23.0856
Scaffold_1	264301382	T	0.8333	0	G	8.212e-24	4.76725e-16	23.0856
Scaffold_1	264301396	A	0.8333	0	T	8.212e-24	4.76725e-16	23.0856
Scaffold_1	264301559	T	0.8333	0	A	1.245e-23	7.22751e-16	22.9048
Scaffold_1	264301631	G	0.8667	0	C	1.53e-25	8.882e-18	24.8153
Scaffold_1	264301645	A	0.8667	0	C	1.53e-25	8.882e-18	24.8153
Scaffold_1	264301746	T	0.8333	0	G	8.212e-24	4.76725e-16	23.0856
Scaffold_1	264301783	A	0.8333	0	G	8.212e-24	4.76725e-16	23.0856
Scaffold_1	264301830	C	0.8333	0	G	8.212e-24	4.76725e-16	23.0856
Scaffold_1	264301980	G	0.8333	0	A	8.212e-24	4.76725e-16	23.0856
Scaffold_1	264302284	G	0.8333	0	A	8.212e-24	4.76725e-16	23.0856
Scaffold_1	264302457	C	0.8333	0	A	8.212e-24	4.76725e-16	23.0856
Scaffold_1	264302464	C	0.8333	0	A	8.212e-24	4.76725e-16	23.0856
Scaffold_1	264302501	A	0.8333	0	G	8.212e-24	4.76725e-16	23.0856
Scaffold_1	264302515	C	0.8333	0	G	1.245e-23	7.22751e-16	22.9048
Scaffold_1	264302593	C	0.8333	0	T	1.245e-23	7.22751e-16	22.9048
Scaffold_1	264303451	T	0.8667	0	G	1.53e-25	8.882e-18	24.8153
Scaffold_1	264303527	G	0.8667	0	A	1.53e-25	8.882e-18	24.8153
Scaffold_1	264303537	A	0.8621	0	T	3.086e-25	1.79149e-17	24.5106
Scaffold_1	264303618	A	0.8095	0	G	8.989e-20	5.21832e-12	19.0463
Scaffold_1	264307343	G	0.8621	0	T	3.769e-23	2.18799e-15	22.4238
Scaffold_1	264307346	T	0.8621	0	A	4.522e-22	2.62512e-14	21.3447
Scaffold_1	264307974	G	0.8667	0	A	1.53e-25	8.882e-18	24.8153
Scaffold_1	264308055	T	0.8333	0	A	1.245e-23	7.22751e-16	22.9048
Scaffold_1	264308325	G	0.8667	0	A	1.53e-25	8.882e-18	24.8153
Scaffold_1	264308326	T	0.8667	0	A	1.53e-25	8.882e-18	24.8153
Scaffold_1	264308592	G	0.8667	0	A	1.53e-25	8.882e-18	24.8153
Scaffold_1	264309417	A	0.8276	0	G	1.656e-23	9.61346e-16	22.7809
Scaffold_1	264309565	A	0.8276	0	T	9.469e-23	5.49697e-15	22.0237
Scaffold_1	264309903	T	0.8333	0	C	8.212e-24	4.76725e-16	23.0856
Scaffold_1	264310029	C	0.8333	0	T	8.212e-24	4.76725e-16	23.0856
Scaffold_1	264310185	T	0.8333	0	C	8.212e-24	4.76725e-16	23.0856
Scaffold_1	264310537	G	0.8333	0	A	8.212e-24	4.76725e-16	23.0856
Scaffold_1	264310579	T	0.8333	0	A	8.212e-24	4.76725e-16	23.0856
Scaffold_1	264310795	A	0.8333	0	G	8.212e-24	4.76725e-16	23.0856
Scaffold_1	264310844	A	0.8333	0	C	8.212e-24	4.76725e-16	23.0856
Scaffold_1	264310858	A	0.8333	0	G	8.212e-24	4.76725e-16	23.0856
Scaffold_1	264310868	T	0.8333	0	C	8.212e-24	4.76725e-16	23.0856
Scaffold_1	264311227	G	0.8621	0	T	4.522e-22	2.62512e-14	21.3447
Scaffold_1	264311735	G	0.8333	0	A	8.212e-24	4.76725e-16	23.0856
Scaffold_1	264311750	A	0.8333	0	T	8.212e-24	4.76725e-16	23.0856
Scaffold_1	264312011	A	0.8667	0	C	1.53e-25	8.882e-18	24.8153
Scaffold_1	264312016	C	0.8667	0	A	1.53e-25	8.882e-18	24.8153
Scaffold_1	264312030	C	0.8667	0	T	1.53e-25	8.882e-18	24.8153
Scaffold_1	264312033	T	0.8333	0	A	8.212e-24	4.76725e-16	23.0856
Scaffold_1	264312113	A	0.8333	0	G	8.212e-24	4.76725e-16	23.0856
Scaffold_1	264312623	A	0.8333	0	G	8.212e-24	4.76725e-16	23.0856
Scaffold_1	264312634	G	0.8667	0	A	1.53e-25	8.882e-18	24.8153
Scaffold_1	264312671	C	0.8333	0	T	8.212e-24	4.76725e-16	23.0856
Scaffold_1	264312844	T	0.8333	0	C	8.212e-24	4.76725e-16	23.0856
Scaffold_1	264312880	G	0.8621	0	A	3.086e-25	1.79149e-17	24.5106
Scaffold_1	264313067	G	0.8333	0	A	8.212e-24	4.76725e-16	23.0856
Scaffold_1	264313288	T	0.8333	0	A	8.212e-24	4.76725e-16	23.0856
Scaffold_1	264313600	G	0.8333	0	A	8.212e-24	4.76725e-16	23.0856
Scaffold_1	264313645	A	0.8333	0	G	8.212e-24	4.76725e-16	23.0856
Scaffold_1	264313650	A	0.8333	0	G	8.212e-24	4.76725e-16	23.0856
Scaffold_1	264313762	C	0.8333	0	T	1.84e-22	1.06816e-14	21.7352
Scaffold_1	264313782	A	0.8333	0	G	1.84e-22	1.06816e-14	21.7352
Scaffold_1	264313800	G	0.8667	0.04	A	3.323e-20	1.92908e-12	19.4785
Scaffold_1	264313962	C	0.8333	0	G	8.212e-24	4.76725e-16	23.0856
Scaffold_1	264314133	A	0.8333	0	G	8.212e-24	4.76725e-16	23.0856
Scaffold_1	264314185	A	0.8333	0	G	8.212e-24	4.76725e-16	23.0856
Scaffold_1	264314678	T	0.8333	0	C	1.245e-23	7.22751e-16	22.9048
Scaffold_1	264314757	C	0.8333	0	A	8.212e-24	4.76725e-16	23.0856
Scaffold_1	264314765	A	0.8333	0	T	8.212e-24	4.76725e-16	23.0856
Scaffold_1	264314982	T	0.8333	0	G	8.212e-24	4.76725e-16	23.0856
Scaffold_1	264315068	T	0.8333	0	G	1.245e-23	7.22751e-16	22.9048
Scaffold_1	264315078	A	0.8621	0	G	4.522e-22	2.62512e-14	21.3447
Scaffold_1	264315091	C	0.8667	0	T	1.53e-25	8.882e-18	24.8153
Scaffold_1	264315262	T	0.8333	0	G	8.212e-24	4.76725e-16	23.0856
Scaffold_1	264315311	C	0.8333	0	T	8.212e-24	4.76725e-16	23.0856
Scaffold_1	264315401	A	0.8621	0	G	3.086e-25	1.79149e-17	24.5106
Scaffold_1	264315461	C	0.8333	0	T	8.212e-24	4.76725e-16	23.0856
Scaffold_1	264315467	T	0.8333	0	C	8.212e-24	4.76725e-16	23.0856
Scaffold_1	264315632	T	0.8333	0	C	8.212e-24	4.76725e-16	23.0856
Scaffold_1	264315658	A	0.8667	0	C	1.221e-22	7.08818e-15	21.9133
Scaffold_1	264315754	C	0.8667	0	T	1.221e-22	7.08818e-15	21.9133
Scaffold_1	264315758	G	0.8667	0	A	1.221e-22	7.08818e-15	21.9133
Scaffold_1	264315779	A	0.8333	0	C	4.099e-21	2.37956e-13	20.3873
Scaffold_1	264315943	C	0.8667	0	A	1.221e-22	7.08818e-15	21.9133
Scaffold_1	264316108	T	0.8333	0	C	8.212e-24	4.76725e-16	23.0856
Scaffold_1	264316210	C	0.8333	0	T	8.212e-24	4.76725e-16	23.0856
Scaffold_1	264316581	G	0.8333	0	A	8.212e-24	4.76725e-16	23.0856
Scaffold_1	264316720	G	0.8333	0	A	1.245e-23	7.22751e-16	22.9048
Scaffold_1	264316933	C	0.8333	0	T	8.212e-24	4.76725e-16	23.0856
Scaffold_1	264316955	T	0.8333	0	A	8.212e-24	4.76725e-16	23.0856
Scaffold_1	264316971	C	0.8333	0	T	8.212e-24	4.76725e-16	23.0856
Scaffold_1	264317624	G	0.8333	0	C	8.212e-24	4.76725e-16	23.0856
Scaffold_1	264317951	C	0.8333	0	G	8.212e-24	4.76725e-16	23.0856
Scaffold_1	264318143	T	0.8333	0	C	8.212e-24	4.76725e-16	23.0856
Scaffold_1	264318255	A	0.8333	0	G	3.678e-22	2.13516e-14	21.4344
Scaffold_1	264318324	C	0.8333	0	T	8.212e-24	4.76725e-16	23.0856
Scaffold_1	264318626	G	0.8333	0	T	8.212e-24	4.76725e-16	23.0856
Scaffold_1	264318680	C	0.8333	0	T	8.212e-24	4.76725e-16	23.0856
Scaffold_1	264318690	C	0.8333	0	A	1.212e-21	7.03594e-14	20.9165
Scaffold_1	264318697	G	0.8333	0	A	1.245e-23	7.22751e-16	22.9048
Scaffold_1	264318768	C	0.8333	0	T	8.212e-24	4.76725e-16	23.0856
Scaffold_1	264318940	G	0.8333	0	T	8.212e-24	4.76725e-16	23.0856
Scaffold_1	264319129	A	0.8333	0	T	8.212e-24	4.76725e-16	23.0856
Scaffold_1	264319306	C	0.8333	0	G	8.212e-24	4.76725e-16	23.0856
Scaffold_1	264319307	T	0.8333	0	C	8.212e-24	4.76725e-16	23.0856
Scaffold_1	264319500	A	0.8333	0	T	8.212e-24	4.76725e-16	23.0856
Scaffold_1	264319561	C	0.8333	0	A	8.212e-24	4.76725e-16	23.0856
Scaffold_1	264319602	C	0.8333	0	T	8.212e-24	4.76725e-16	23.0856
Scaffold_1	264319891	C	0.8333	0	G	8.212e-24	4.76725e-16	23.0856
Scaffold_1	264319940	A	0.8333	0	G	8.212e-24	4.76725e-16	23.0856
Scaffold_1	264319983	T	0.8333	0	C	8.212e-24	4.76725e-16	23.0856
Scaffold_1	264320038	G	0.8333	0	A	8.212e-24	4.76725e-16	23.0856
Scaffold_1	264320060	C	0.8333	0	T	8.212e-24	4.76725e-16	23.0856
Scaffold_1	264320129	G	0.8333	0	A	8.212e-24	4.76725e-16	23.0856
Scaffold_1	264320212	C	0.8333	0	T	8.212e-24	4.76725e-16	23.0856
Scaffold_1	264320216	C	0.8333	0	T	8.212e-24	4.76725e-16	23.0856
Scaffold_1	264320603	C	0.8333	0	T	8.212e-24	4.76725e-16	23.0856
Scaffold_1	264320669	T	0.8333	0	C	8.212e-24	4.76725e-16	23.0856
Scaffold_1	264320776	T	0.8333	0	C	8.212e-24	4.76725e-16	23.0856
Scaffold_1	264320849	T	0.8333	0	A	8.212e-24	4.76725e-16	23.0856
Scaffold_1	264320850	C	0.8333	0	T	8.212e-24	4.76725e-16	23.0856
Scaffold_1	264321127	G	0.8333	0	A	8.212e-24	4.76725e-16	23.0856
Scaffold_1	264321153	A	0.8333	0	C	8.212e-24	4.76725e-16	23.0856
Scaffold_1	264321363	C	0.8333	0	T	8.212e-24	4.76725e-16	23.0856
Scaffold_1	264321387	T	0.8333	0	C	8.212e-24	4.76725e-16	23.0856
Scaffold_1	264321487	C	0.8333	0	G	8.212e-24	4.76725e-16	23.0856
Scaffold_1	264321531	A	0.8333	0	G	8.212e-24	4.76725e-16	23.0856
Scaffold_1	264321902	T	0.8333	0	C	1.245e-23	7.22751e-16	22.9048
Scaffold_1	264322180	T	0.8333	0	G	8.212e-24	4.76725e-16	23.0856
Scaffold_1	264322226	A	0.8333	0	G	8.212e-24	4.76725e-16	23.0856
Scaffold_1	264322292	T	0.8333	0	C	8.212e-24	4.76725e-16	23.0856
Scaffold_1	264322341	C	0.8667	0	T	1.221e-22	7.08818e-15	21.9133
Scaffold_1	264322364	G	0.8621	0	A	3.086e-25	1.79149e-17	24.5106
Scaffold_1	264322458	A	0.8333	0	G	8.212e-24	4.76725e-16	23.0856
Scaffold_1	264322476	G	0.8333	0	T	8.212e-24	4.76725e-16	23.0856
Scaffold_1	264322495	C	0.8333	0	A	8.212e-24	4.76725e-16	23.0856
Scaffold_1	264322580	T	0.8333	0	A	8.212e-24	4.76725e-16	23.0856
Scaffold_1	264322640	G	0.8333	0	A	8.212e-24	4.76725e-16	23.0856
Scaffold_1	264322721	G	0.8333	0	T	8.212e-24	4.76725e-16	23.0856
Scaffold_1	264322897	C	0.8333	0	G	1.245e-23	7.22751e-16	22.9048
Scaffold_1	264322908	T	0.8276	0	G	1.656e-23	9.61346e-16	22.7809
Scaffold_1	264323019	A	0.8333	0	G	8.212e-24	4.76725e-16	23.0856
Scaffold_1	264323023	G	0.8333	0	C	8.212e-24	4.76725e-16	23.0856
Scaffold_1	264323116	A	0.8333	0	G	8.212e-24	4.76725e-16	23.0856
Scaffold_1	264323203	T	0.8333	0	C	8.212e-24	4.76725e-16	23.0856
Scaffold_1	264323257	A	0.8333	0	G	8.212e-24	4.76725e-16	23.0856
Scaffold_1	264324080	G	0.8333	0	A	8.212e-24	4.76725e-16	23.0856
Scaffold_1	264324351	C	0.8333	0	T	8.212e-24	4.76725e-16	23.0856
Scaffold_1	264324388	G	0.8333	0	C	8.212e-24	4.76725e-16	23.0856
Scaffold_1	264324647	A	0.8333	0	G	1.245e-23	7.22751e-16	22.9048
Scaffold_1	264324668	G	0.8333	0	A	8.212e-24	4.76725e-16	23.0856
Scaffold_1	264325135	A	0.8333	0	C	8.212e-24	4.76725e-16	23.0856
Scaffold_1	264325668	C	0.8333	0	A	8.212e-24	4.76725e-16	23.0856
Scaffold_1	264326173	C	0.8333	0	T	1.245e-23	7.22751e-16	22.9048
Scaffold_1	264328801	T	0.8333	0	C	8.212e-24	4.76725e-16	23.0856
Scaffold_1	264329731	A	0.8333	0	C	8.212e-24	4.76725e-16	23.0856
Scaffold_1	264330401	T	0.8276	0	A	9.469e-23	5.49697e-15	22.0237
Scaffold_1	264330412	G	0.8276	0	A	9.469e-23	5.49697e-15	22.0237
Scaffold_1	264330501	T	0.8333	0	A	2.405e-20	1.39616e-12	19.6189
Scaffold_1	264337053	G	0.8333	0	T	8.212e-24	4.76725e-16	23.0856
Scaffold_1	264343022	C	0.8333	0	G	8.212e-24	4.76725e-16	23.0856
Scaffold_1	264343023	T	0.8333	0	C	8.212e-24	4.76725e-16	23.0856
Scaffold_1	264470360	T	0.8333	0	C	8.212e-24	4.76725e-16	23.0856
Scaffold_1	264478177	G	0.8333	0	C	8.212e-24	4.76725e-16	23.0856
Scaffold_1	264765747	C	0.8333	0	T	8.212e-24	4.76725e-16	23.0856
Scaffold_1	264785958	G	0.8621	0	A	2.957e-24	1.71661e-16	23.5291
Scaffold_1	264786502	T	0.8333	0	C	8.212e-24	4.76725e-16	23.0856
Scaffold_1	265062888	T	0.8333	0	A	8.212e-24	4.76725e-16	23.0856
Scaffold_1	265554717	A	0.8333	0	G	8.212e-24	4.76725e-16	23.0856
Scaffold_1	265571468	A	0.8333	0	G	8.212e-24	4.76725e-16	23.0856
Scaffold_1	265721976	C	0.8333	0	G	8.212e-24	4.76725e-16	23.0856
Scaffold_1	265742071	T	0.8	0	C	3.18e-22	1.84606e-14	21.4976
Scaffold_1	265768521	A	0.8	0	C	3.18e-22	1.84606e-14	21.4976
Scaffold_1	265800607	G	0.8571	0	C	4.522e-22	2.62512e-14	21.3447
Scaffold_1	266080347	G	0.8148	0	C	6.301e-20	3.65787e-12	19.2006
Scaffold_1	269564820	C	0.7333	0	A	2.242e-19	1.30153e-11	18.6494
Scaffold_1	270641725	C	0.7333	0	T	2.242e-19	1.30153e-11	18.6494
Scaffold_1	271444471	T	0.7333	0	C	2.242e-19	1.30153e-11	18.6494
Scaffold_1	272264896	C	0.9667	0.03333	A	6.493e-29	3.76933e-21	28.1876
Scaffold_1	272330779	G	0.8966	0.03571	A	4.773e-23	2.77084e-15	22.3212
Scaffold_1	272680694	T	0.03333	0.9333	G	1.913e-26	1.11054e-18	25.7183
Scaffold_1	272886458	T	0.03333	0.9333	C	1.913e-26	1.11054e-18	25.7183
Scaffold_1	272909622	A	0.9	0.06667	C	5.441e-22	3.15862e-14	21.2643
Scaffold_1	272925622	T	0.9	0.06667	G	5.441e-22	3.15862e-14	21.2643
Scaffold_1	272931519	C	0.03333	0.9333	A	1.913e-26	1.11054e-18	25.7183
Scaffold_1	272935175	A	0.8929	0.07143	G	6.613e-20	3.839e-12	19.1796
Scaffold_1	272940612	T	0.03333	0.9333	C	1.913e-26	1.11054e-18	25.7183
Scaffold_1	272947223	T	0.9	0.06667	G	5.441e-22	3.15862e-14	21.2643
Scaffold_1	272952058	A	0.9	0.06667	C	5.441e-22	3.15862e-14	21.2643
Scaffold_1	272959857	T	0.9	0.06667	A	5.441e-22	3.15862e-14	21.2643
Scaffold_1	272961110	G	0.9	0.06667	T	5.441e-22	3.15862e-14	21.2643
Scaffold_1	272963601	T	0.03448	0.9333	C	3.386e-26	1.96565e-18	25.4703
Scaffold_1	272970636	G	0.03333	0.9333	T	1.913e-26	1.11054e-18	25.7183
Scaffold_1	272974929	T	0.03333	0.9333	C	1.913e-26	1.11054e-18	25.7183
Scaffold_1	272974947	G	0.03333	0.9333	A	1.913e-26	1.11054e-18	25.7183
Scaffold_1	272978302	A	0.03448	0.9333	G	3.386e-26	1.96565e-18	25.4703
Scaffold_1	273002934	A	0.9	0.06667	G	5.441e-22	3.15862e-14	21.2643
Scaffold_1	273008290	C	0.9	0.06667	T	5.441e-22	3.15862e-14	21.2643
Scaffold_1	273010487	G	0.03448	0.931	T	2.452e-25	1.42344e-17	24.6105
Scaffold_1	273018064	C	0.9286	0.06667	G	4.489e-23	2.60597e-15	22.3479
Scaffold_1	273018120	A	0.9286	0.06667	T	4.489e-23	2.60597e-15	22.3479
Scaffold_1	273018173	C	0.03448	0.9333	T	3.386e-26	1.96565e-18	25.4703
Scaffold_1	273018176	A	0.03448	0.9333	C	3.386e-26	1.96565e-18	25.4703
Scaffold_1	273018208	T	0.03448	0.9333	C	3.386e-26	1.96565e-18	25.4703
Scaffold_1	273018237	A	0.9524	0.03448	G	5.045e-23	2.92874e-15	22.2971
Scaffold_1	273018243	T	0.9524	0.03448	C	5.045e-23	2.92874e-15	22.2971
Scaffold_1	273018244	C	0.9524	0.03448	A	5.045e-23	2.92874e-15	22.2971
Scaffold_1	273018257	A	0.9048	0.03448	G	1.351e-20	7.84286e-13	19.8693
Scaffold_1	273018276	C	0.9286	0	T	1.081e-19	6.27545e-12	18.9662
Scaffold_1	273018575	G	0.931	0.06667	C	1.575e-23	9.14323e-16	22.8027
Scaffold_1	273018580	T	0.9286	0.06667	C	4.489e-23	2.60597e-15	22.3479
Scaffold_1	273018598	T	0.9643	0.06667	C	2.452e-25	1.42344e-17	24.6105
Scaffold_1	273018629	T	0.9286	0.06667	C	4.489e-23	2.60597e-15	22.3479
Scaffold_1	273018633	A	0.9286	0.06667	G	4.489e-23	2.60597e-15	22.3479
Scaffold_1	273018661	A	0.03448	0.9333	T	3.386e-26	1.96565e-18	25.4703
Scaffold_1	273018665	A	0.931	0.06667	G	1.575e-23	9.14323e-16	22.8027
Scaffold_1	273018675	A	0.9333	0.06667	C	4.947e-24	2.87185e-16	23.3057
Scaffold_1	273018708	C	0.931	0.06667	T	1.575e-23	9.14323e-16	22.8027
Scaffold_1	273018729	A	0.931	0.06667	C	1.575e-23	9.14323e-16	22.8027
Scaffold_1	273018772	G	0.03448	0.9333	C	3.386e-26	1.96565e-18	25.4703
Scaffold_1	273018813	C	0.9286	0.06667	T	4.489e-23	2.60597e-15	22.3479
Scaffold_1	273018820	G	0.9643	0.06667	T	2.452e-25	1.42344e-17	24.6105
Scaffold_1	273018823	C	0.9643	0.06667	G	2.452e-25	1.42344e-17	24.6105
Scaffold_1	273018829	A	0.9643	0.06667	T	2.452e-25	1.42344e-17	24.6105
Scaffold_1	273018830	C	0.9643	0.06667	A	2.452e-25	1.42344e-17	24.6105
Scaffold_1	273018852	A	0.9286	0.06667	G	4.489e-23	2.60597e-15	22.3479
Scaffold_1	273018855	C	0.9643	0.06667	A	2.452e-25	1.42344e-17	24.6105
Scaffold_1	273018862	G	0.9643	0.06667	A	2.452e-25	1.42344e-17	24.6105
Scaffold_1	273018877	C	0.03448	0.9333	T	3.386e-26	1.96565e-18	25.4703
Scaffold_1	273018936	T	0.9643	0.06667	G	2.452e-25	1.42344e-17	24.6105
Scaffold_1	273018945	A	0.9286	0.06667	G	4.489e-23	2.60597e-15	22.3479
Scaffold_1	273018952	G	0.931	0.06667	A	1.575e-23	9.14323e-16	22.8027
Scaffold_1	273018972	C	0.931	0.06667	A	1.575e-23	9.14323e-16	22.8027
Scaffold_1	273019023	G	0.96	0.06667	A	7.151e-24	4.15132e-16	23.1456
Scaffold_1	273019024	A	0.96	0.06667	G	7.151e-24	4.15132e-16	23.1456
Scaffold_1	273019029	G	0.9643	0.06667	T	2.452e-25	1.42344e-17	24.6105
Scaffold_1	273019058	G	0.96	0.06667	A	7.151e-24	4.15132e-16	23.1456
Scaffold_1	273019061	T	0.92	0.06667	G	3.002e-21	1.74273e-13	20.5226
Scaffold_1	273019065	T	0.9615	0.06667	C	1.919e-24	1.11402e-16	23.7169
Scaffold_1	273019119	C	0.9474	0	T	5.653e-24	3.2817e-16	23.2477
Scaffold_1	273019152	T	0.9444	0	C	3.515e-23	2.04054e-15	22.4541
Scaffold_1	273020155	T	0.913	0.06667	G	3.199e-20	1.85709e-12	19.495
Scaffold_1	273020156	A	0.913	0.06667	T	3.199e-20	1.85709e-12	19.495
Scaffold_1	273020160	G	0.9583	0.06667	C	2.977e-23	1.72822e-15	22.5262
Scaffold_1	273020192	T	0.9286	0.06667	C	4.489e-23	2.60597e-15	22.3479
Scaffold_1	273020199	T	0.931	0.06667	C	1.575e-23	9.14323e-16	22.8027
Scaffold_1	273020206	A	0.03448	0.9333	G	3.386e-26	1.96565e-18	25.4703
Scaffold_1	273020244	C	0.963	0.06667	T	6.538e-25	3.79546e-17	24.1846
Scaffold_1	273020358	T	0.03448	0.9333	A	3.386e-26	1.96565e-18	25.4703
Scaffold_1	273020469	C	0.9333	0.06667	T	4.947e-24	2.87185e-16	23.3057
Scaffold_1	273020489	G	0.03333	0.9333	A	1.913e-26	1.11054e-18	25.7183
Scaffold_1	273020492	G	0.03333	0.9333	T	1.913e-26	1.11054e-18	25.7183
Scaffold_1	273020510	G	0.9333	0.06667	A	4.947e-24	2.87185e-16	23.3057
Scaffold_1	273020518	T	0.9333	0.06667	C	4.947e-24	2.87185e-16	23.3057
Scaffold_1	273020531	C	0.03333	0.9333	T	1.913e-26	1.11054e-18	25.7183
Scaffold_1	273020536	A	0.03333	0.9333	G	1.913e-26	1.11054e-18	25.7183
Scaffold_1	273020572	T	0.03333	0.9333	A	1.913e-26	1.11054e-18	25.7183
Scaffold_1	273020576	G	0.9333	0.06667	C	4.947e-24	2.87185e-16	23.3057
Scaffold_1	273020590	T	0.9333	0.06667	C	4.947e-24	2.87185e-16	23.3057
Scaffold_1	273020593	A	0.03333	0.9333	G	1.913e-26	1.11054e-18	25.7183
Scaffold_1	273020620	A	0.03333	0.9333	G	1.913e-26	1.11054e-18	25.7183
Scaffold_1	273020629	A	0.9333	0.06667	G	4.947e-24	2.87185e-16	23.3057
Scaffold_1	273020650	T	0.03333	0.9333	C	1.913e-26	1.11054e-18	25.7183
Scaffold_1	273020693	A	0.9333	0.06667	G	4.947e-24	2.87185e-16	23.3057
Scaffold_1	273020704	C	0.9333	0.06667	T	4.947e-24	2.87185e-16	23.3057
Scaffold_1	273020705	T	0.03333	0.9333	C	1.913e-26	1.11054e-18	25.7183
Scaffold_1	273020751	A	0.03333	0.9333	G	1.913e-26	1.11054e-18	25.7183
Scaffold_1	273020760	C	0.9333	0.06667	T	4.947e-24	2.87185e-16	23.3057
Scaffold_1	273020763	A	0.03333	0.9333	G	1.913e-26	1.11054e-18	25.7183
Scaffold_1	273020773	T	0.9333	0.06667	G	4.947e-24	2.87185e-16	23.3057
Scaffold_1	273020780	C	0.9333	0.06667	A	4.947e-24	2.87185e-16	23.3057
Scaffold_1	273020832	A	0.9333	0.06667	T	4.947e-24	2.87185e-16	23.3057
Scaffold_1	273020926	A	0.9333	0.06667	T	4.947e-24	2.87185e-16	23.3057
Scaffold_1	273020963	A	0.9643	0.06667	T	2.452e-25	1.42344e-17	24.6105
Scaffold_1	273020972	C	0.03448	0.9333	T	3.386e-26	1.96565e-18	25.4703
Scaffold_1	273020977	T	0.03448	0.9333	C	3.386e-26	1.96565e-18	25.4703
Scaffold_1	273020991	T	0.9333	0.06667	C	4.947e-24	2.87185e-16	23.3057
Scaffold_1	273021184	A	0.9333	0.03448	T	2.423e-18	1.40661e-10	17.6156
Scaffold_1	273021223	T	0.9231	0.06667	C	4.6e-22	2.6704e-14	21.3372
Scaffold_1	273021234	G	0.9259	0.06667	C	1.329e-22	7.71515e-15	21.8765
Scaffold_1	273021255	C	0.9333	0.06667	A	4.947e-24	2.87185e-16	23.3057
Scaffold_1	273021274	T	0.03333	0.9333	C	1.913e-26	1.11054e-18	25.7183
Scaffold_1	273021462	T	0.9333	0.06667	C	4.947e-24	2.87185e-16	23.3057
Scaffold_1	273021508	A	0.9333	0.06667	G	4.947e-24	2.87185e-16	23.3057
Scaffold_1	273021519	T	0.03333	0.9333	G	1.913e-26	1.11054e-18	25.7183
Scaffold_1	273021571	G	0.03333	0.9333	T	1.913e-26	1.11054e-18	25.7183
Scaffold_1	273021588	C	0.03333	0.9333	A	1.913e-26	1.11054e-18	25.7183
Scaffold_1	273021610	G	0.9333	0.06667	C	4.947e-24	2.87185e-16	23.3057
Scaffold_1	273021619	T	0.9333	0.06667	G	4.947e-24	2.87185e-16	23.3057
Scaffold_1	273021637	T	0.03333	0.9333	C	1.913e-26	1.11054e-18	25.7183
Scaffold_1	273021775	C	0.03333	0.9333	G	1.913e-26	1.11054e-18	25.7183
Scaffold_1	273021821	T	0.9333	0.06667	G	4.947e-24	2.87185e-16	23.3057
Scaffold_1	273021850	A	0.03448	0.9333	G	3.386e-26	1.96565e-18	25.4703
Scaffold_1	273021852	T	0.9	0.06667	A	5.441e-22	3.15862e-14	21.2643
Scaffold_1	273021853	A	0.9333	0.06667	T	4.947e-24	2.87185e-16	23.3057
Scaffold_1	273021864	G	0.03448	0.9333	T	3.386e-26	1.96565e-18	25.4703
Scaffold_1	273021884	A	0.03333	0.9333	G	1.913e-26	1.11054e-18	25.7183
Scaffold_1	273021900	C	0.03448	0.9333	A	3.386e-26	1.96565e-18	25.4703
Scaffold_1	273021954	T	0.03333	0.9333	C	1.913e-26	1.11054e-18	25.7183
Scaffold_1	273022018	A	0.03333	0.9333	G	1.913e-26	1.11054e-18	25.7183
Scaffold_1	273022145	A	0.03333	0.9333	T	1.913e-26	1.11054e-18	25.7183
Scaffold_1	273022165	A	0.03333	0.9333	G	1.913e-26	1.11054e-18	25.7183
Scaffold_1	273022176	G	0.03333	0.9333	T	1.913e-26	1.11054e-18	25.7183
Scaffold_1	273022187	A	0.03333	0.9333	C	1.913e-26	1.11054e-18	25.7183
Scaffold_1	273022289	A	0.03333	0.9333	G	1.913e-26	1.11054e-18	25.7183
Scaffold_1	273022322	T	0.03333	0.9333	C	1.913e-26	1.11054e-18	25.7183
Scaffold_1	273022787	G	0.9	0.06667	C	5.441e-22	3.15862e-14	21.2643
Scaffold_1	273023028	G	0.03333	0.9333	C	1.913e-26	1.11054e-18	25.7183
Scaffold_1	273030812	C	0.03333	0.9333	T	1.913e-26	1.11054e-18	25.7183
Scaffold_1	273031819	A	0.03333	0.9333	T	1.913e-26	1.11054e-18	25.7183
Scaffold_1	273032449	A	0.03333	0.9333	G	1.913e-26	1.11054e-18	25.7183
Scaffold_1	273034299	C	0.03448	0.9333	T	3.386e-26	1.96565e-18	25.4703
Scaffold_1	273037751	T	0.9333	0.06667	C	4.947e-24	2.87185e-16	23.3057
Scaffold_1	273037771	C	0.9333	0.06667	A	4.947e-24	2.87185e-16	23.3057
Scaffold_1	273037993	C	0.9333	0.06667	T	4.947e-24	2.87185e-16	23.3057
Scaffold_1	273038006	A	0.9333	0.06667	C	4.947e-24	2.87185e-16	23.3057
Scaffold_1	273038095	A	0.9333	0.06667	G	4.947e-24	2.87185e-16	23.3057
Scaffold_1	273038113	T	0.9333	0.06667	A	4.947e-24	2.87185e-16	23.3057
Scaffold_1	273038116	G	0.9333	0.06667	A	4.947e-24	2.87185e-16	23.3057
Scaffold_1	273038150	G	0.931	0.06667	A	1.575e-23	9.14323e-16	22.8027
Scaffold_1	273038166	C	0.931	0.06667	T	1.575e-23	9.14323e-16	22.8027
Scaffold_1	273038171	T	0.9333	0.06667	C	4.947e-24	2.87185e-16	23.3057
Scaffold_1	273038203	C	0.9333	0.06667	T	4.947e-24	2.87185e-16	23.3057
Scaffold_1	273038205	G	0.9333	0.06667	A	4.947e-24	2.87185e-16	23.3057
Scaffold_1	273038211	A	0.9333	0.06667	T	4.947e-24	2.87185e-16	23.3057
Scaffold_1	273038276	A	0.9333	0.06667	C	4.947e-24	2.87185e-16	23.3057
Scaffold_1	273038379	T	0.9333	0.06667	A	4.947e-24	2.87185e-16	23.3057
Scaffold_1	273038398	A	0.9333	0.06667	T	4.947e-24	2.87185e-16	23.3057
Scaffold_1	273038419	A	0.9333	0.06667	T	4.947e-24	2.87185e-16	23.3057
Scaffold_1	273038451	C	0.9333	0.06667	A	4.947e-24	2.87185e-16	23.3057
Scaffold_1	273038481	A	0.9333	0.06667	G	4.947e-24	2.87185e-16	23.3057
Scaffold_1	273038517	T	0.03333	0.9333	A	1.913e-26	1.11054e-18	25.7183
Scaffold_1	273038519	T	0.9333	0.06667	G	4.947e-24	2.87185e-16	23.3057
Scaffold_1	273038531	A	0.9333	0.06667	G	4.947e-24	2.87185e-16	23.3057
Scaffold_1	273038541	A	0.9333	0.06667	T	4.947e-24	2.87185e-16	23.3057
Scaffold_1	273038568	A	0.06667	0.931	G	1.575e-23	9.14323e-16	22.8027
Scaffold_1	273038624	A	0.9333	0.06667	T	4.947e-24	2.87185e-16	23.3057
Scaffold_1	273038639	C	0.9333	0.06667	A	4.947e-24	2.87185e-16	23.3057
Scaffold_1	273038723	T	0.9333	0.06667	A	4.947e-24	2.87185e-16	23.3057
Scaffold_1	273038772	C	0.9333	0.06667	G	4.947e-24	2.87185e-16	23.3057
Scaffold_1	273038861	C	0.9333	0.06667	A	4.947e-24	2.87185e-16	23.3057
Scaffold_1	273038914	C	0.9333	0.06667	A	4.947e-24	2.87185e-16	23.3057
Scaffold_1	273038922	G	0.9333	0.06667	A	4.947e-24	2.87185e-16	23.3057
Scaffold_1	273038963	C	0.9333	0.06667	T	4.947e-24	2.87185e-16	23.3057
Scaffold_1	273038977	T	0.9333	0.06667	A	4.947e-24	2.87185e-16	23.3057
Scaffold_1	273038997	A	0.9333	0.06667	C	4.947e-24	2.87185e-16	23.3057
Scaffold_1	273039013	G	0.03333	0.9333	A	1.913e-26	1.11054e-18	25.7183
Scaffold_1	273039018	A	0.9333	0.06667	C	4.947e-24	2.87185e-16	23.3057
Scaffold_1	273039032	T	0.9333	0.06667	C	4.947e-24	2.87185e-16	23.3057
Scaffold_1	273039042	A	0.9333	0.06667	T	4.947e-24	2.87185e-16	23.3057
Scaffold_1	273039066	A	0.9333	0.06667	T	4.947e-24	2.87185e-16	23.3057
Scaffold_1	273039089	T	0.9333	0.06667	C	4.947e-24	2.87185e-16	23.3057
Scaffold_1	273039090	T	0.9333	0.06667	G	4.947e-24	2.87185e-16	23.3057
Scaffold_1	273039138	T	0.931	0.06667	C	1.575e-23	9.14323e-16	22.8027
Scaffold_1	273039146	A	0.931	0.06667	C	1.575e-23	9.14323e-16	22.8027
Scaffold_1	273039150	T	0.931	0.06667	C	1.575e-23	9.14323e-16	22.8027
Scaffold_1	273039156	A	0.03571	0.931	T	4.321e-25	2.50844e-17	24.3644
Scaffold_1	273039196	C	0.03448	0.931	T	2.452e-25	1.42344e-17	24.6105
Scaffold_1	273039208	C	0.931	0.06897	T	5.893e-23	3.42102e-15	22.2297
Scaffold_1	273039214	C	0.931	0.06897	A	5.893e-23	3.42102e-15	22.2297
Scaffold_1	273039231	G	0.9333	0.06667	T	4.947e-24	2.87185e-16	23.3057
Scaffold_1	273039232	T	0.9333	0.06667	A	4.947e-24	2.87185e-16	23.3057
Scaffold_1	273039337	T	0.9333	0.06667	C	4.947e-24	2.87185e-16	23.3057
Scaffold_1	273039351	A	0.9333	0.06667	G	4.947e-24	2.87185e-16	23.3057
Scaffold_1	273039397	T	0.06667	0.931	C	1.575e-23	9.14323e-16	22.8027
Scaffold_1	273039473	G	0.9259	0.06667	A	1.329e-22	7.71515e-15	21.8765
Scaffold_1	273039505	C	0.9286	0.06667	T	4.489e-23	2.60597e-15	22.3479
Scaffold_1	273039570	T	0.9333	0.06667	C	4.947e-24	2.87185e-16	23.3057
Scaffold_1	273039575	T	0.9333	0.06667	A	4.947e-24	2.87185e-16	23.3057
Scaffold_1	273039595	C	0.9333	0.06667	T	4.947e-24	2.87185e-16	23.3057
Scaffold_1	273039596	C	0.9333	0.06667	T	4.947e-24	2.87185e-16	23.3057
Scaffold_1	273039652	A	0.03333	0.9333	C	1.913e-26	1.11054e-18	25.7183
Scaffold_1	273039654	T	0.03333	0.9333	C	1.913e-26	1.11054e-18	25.7183
Scaffold_1	273039676	T	0.03333	0.9333	G	1.913e-26	1.11054e-18	25.7183
Scaffold_1	273039738	T	0.9333	0.06667	C	4.947e-24	2.87185e-16	23.3057
Scaffold_1	273039739	G	0.9333	0.06667	A	4.947e-24	2.87185e-16	23.3057
Scaffold_1	273039742	G	0.9333	0.06667	A	4.947e-24	2.87185e-16	23.3057
Scaffold_1	273039748	C	0.03333	0.9333	T	1.913e-26	1.11054e-18	25.7183
Scaffold_1	273039765	C	0.9333	0.06667	A	4.947e-24	2.87185e-16	23.3057
Scaffold_1	273039809	T	0.9333	0.06667	G	4.947e-24	2.87185e-16	23.3057
Scaffold_1	273039823	T	0.03333	0.9333	C	1.913e-26	1.11054e-18	25.7183
Scaffold_1	273039857	T	0.03333	0.9333	A	1.913e-26	1.11054e-18	25.7183
Scaffold_1	273039867	C	0.9333	0.06667	T	4.947e-24	2.87185e-16	23.3057
Scaffold_1	273039872	T	0.03333	0.9333	A	1.913e-26	1.11054e-18	25.7183
Scaffold_1	273039886	T	0.03333	0.9333	A	1.913e-26	1.11054e-18	25.7183
Scaffold_1	273039896	A	0.03333	0.9333	T	1.913e-26	1.11054e-18	25.7183
Scaffold_1	273039898	C	0.03333	0.9333	G	1.913e-26	1.11054e-18	25.7183
Scaffold_1	273039908	G	0.03333	0.9333	A	1.913e-26	1.11054e-18	25.7183
Scaffold_1	273039921	A	0.03448	0.9333	G	3.386e-26	1.96565e-18	25.4703
Scaffold_1	273039959	C	0.9333	0.06667	T	4.947e-24	2.87185e-16	23.3057
Scaffold_1	273039976	G	0.9333	0.06667	A	4.947e-24	2.87185e-16	23.3057
Scaffold_1	273039989	C	0.9333	0.06667	T	4.947e-24	2.87185e-16	23.3057
Scaffold_1	273040118	T	0.03333	0.9333	G	1.913e-26	1.11054e-18	25.7183
Scaffold_1	273040121	G	0.03333	0.9333	A	1.913e-26	1.11054e-18	25.7183
Scaffold_1	273040180	A	0.9333	0.06667	C	4.947e-24	2.87185e-16	23.3057
Scaffold_1	273040252	C	0.9333	0.06667	A	4.947e-24	2.87185e-16	23.3057
Scaffold_1	273040274	G	0.03333	0.9333	A	1.913e-26	1.11054e-18	25.7183
Scaffold_1	273040282	T	0.9333	0.06667	G	4.947e-24	2.87185e-16	23.3057
Scaffold_1	273040294	C	0.03333	0.9333	T	1.913e-26	1.11054e-18	25.7183
Scaffold_1	273040309	G	0.9333	0.06667	A	4.947e-24	2.87185e-16	23.3057
Scaffold_1	273040343	A	0.9333	0.06667	G	4.947e-24	2.87185e-16	23.3057
Scaffold_1	273040414	G	0.9333	0.06667	A	4.947e-24	2.87185e-16	23.3057
Scaffold_1	273040431	T	0.03333	0.9333	C	1.913e-26	1.11054e-18	25.7183
Scaffold_1	273040512	A	0.03333	0.9333	G	1.913e-26	1.11054e-18	25.7183
Scaffold_1	273040588	G	0.9333	0.06667	A	4.947e-24	2.87185e-16	23.3057
Scaffold_1	273040615	A	0.03333	0.9333	C	1.913e-26	1.11054e-18	25.7183
Scaffold_1	273040977	C	0.03333	0.9333	T	1.913e-26	1.11054e-18	25.7183
Scaffold_1	273041037	G	0.03448	0.9333	A	3.386e-26	1.96565e-18	25.4703
Scaffold_1	273041171	G	0.9333	0.06667	T	4.947e-24	2.87185e-16	23.3057
Scaffold_1	273041301	T	0.9333	0.06667	G	4.947e-24	2.87185e-16	23.3057
Scaffold_1	273041309	T	0.9333	0.06667	C	4.947e-24	2.87185e-16	23.3057
Scaffold_1	273041344	T	0.9333	0.06667	C	4.947e-24	2.87185e-16	23.3057
Scaffold_1	273041391	A	0.03333	0.9333	C	1.913e-26	1.11054e-18	25.7183
Scaffold_1	273041604	T	0.9333	0.06667	C	4.947e-24	2.87185e-16	23.3057
Scaffold_1	273041607	A	0.9333	0.06667	C	4.947e-24	2.87185e-16	23.3057
Scaffold_1	273041609	C	0.9333	0.06667	A	4.947e-24	2.87185e-16	23.3057
Scaffold_1	273041615	A	0.9333	0.06667	G	4.947e-24	2.87185e-16	23.3057
Scaffold_1	273041623	C	0.9333	0.06667	A	4.947e-24	2.87185e-16	23.3057
Scaffold_1	273041624	A	0.9333	0.06667	C	4.947e-24	2.87185e-16	23.3057
Scaffold_1	273041641	C	0.9333	0.06667	A	4.947e-24	2.87185e-16	23.3057
Scaffold_1	273041657	G	0.9333	0.06667	T	4.947e-24	2.87185e-16	23.3057
Scaffold_1	273041690	A	0.9333	0.06667	T	4.947e-24	2.87185e-16	23.3057
Scaffold_1	273041692	G	0.9333	0.06667	A	4.947e-24	2.87185e-16	23.3057
Scaffold_1	273041703	C	0.9333	0.06667	T	4.947e-24	2.87185e-16	23.3057
Scaffold_1	273041705	T	0.9333	0.06667	G	4.947e-24	2.87185e-16	23.3057
Scaffold_1	273041764	C	0.9231	0.06667	G	4.6e-22	2.6704e-14	21.3372
Scaffold_1	273041774	C	0.931	0.06667	T	1.575e-23	9.14323e-16	22.8027
Scaffold_1	273041782	T	0.931	0.06667	A	1.575e-23	9.14323e-16	22.8027
Scaffold_1	273041791	C	0.931	0.06667	A	1.575e-23	9.14323e-16	22.8027
Scaffold_1	273041793	A	0.931	0.06667	G	1.575e-23	9.14323e-16	22.8027
Scaffold_1	273041827	C	0.9333	0.06667	T	4.947e-24	2.87185e-16	23.3057
Scaffold_1	273041832	C	0.9333	0.06667	A	4.947e-24	2.87185e-16	23.3057
Scaffold_1	273041835	T	0.9333	0.06667	C	4.947e-24	2.87185e-16	23.3057
Scaffold_1	273041841	T	0.9333	0.06667	C	4.947e-24	2.87185e-16	23.3057
Scaffold_1	273041872	T	0.9333	0.06667	C	4.947e-24	2.87185e-16	23.3057
Scaffold_1	273041880	A	0.9333	0.06667	G	4.947e-24	2.87185e-16	23.3057
Scaffold_1	273041911	T	0.9333	0.06667	A	4.947e-24	2.87185e-16	23.3057
Scaffold_1	273041912	A	0.9333	0.06667	C	4.947e-24	2.87185e-16	23.3057
Scaffold_1	273041915	C	0.9333	0.06667	T	4.947e-24	2.87185e-16	23.3057
Scaffold_1	273041948	T	0.9333	0.06667	C	4.947e-24	2.87185e-16	23.3057
Scaffold_1	273041952	A	0.9333	0.06667	G	4.947e-24	2.87185e-16	23.3057
Scaffold_1	273041977	T	0.9333	0.06667	C	4.947e-24	2.87185e-16	23.3057
Scaffold_1	273041982	A	0.9333	0.06667	T	4.947e-24	2.87185e-16	23.3057
Scaffold_1	273041984	C	0.9333	0.06667	G	4.947e-24	2.87185e-16	23.3057
Scaffold_1	273041993	A	0.9333	0.06667	G	4.947e-24	2.87185e-16	23.3057
Scaffold_1	273042003	C	0.9333	0.06667	A	4.947e-24	2.87185e-16	23.3057
Scaffold_1	273042008	A	0.9333	0.06667	G	4.947e-24	2.87185e-16	23.3057
Scaffold_1	273042036	A	0.9333	0.06667	C	4.947e-24	2.87185e-16	23.3057
Scaffold_1	273042053	T	0.9333	0.06667	C	4.947e-24	2.87185e-16	23.3057
Scaffold_1	273042068	T	0.9333	0.06667	C	4.947e-24	2.87185e-16	23.3057
Scaffold_1	273042069	G	0.9333	0.06667	T	4.947e-24	2.87185e-16	23.3057
Scaffold_1	273042116	C	0.9333	0.06667	G	4.947e-24	2.87185e-16	23.3057
Scaffold_1	273042118	G	0.9333	0.06667	T	4.947e-24	2.87185e-16	23.3057
Scaffold_1	273042141	T	0.03333	0.9333	C	1.913e-26	1.11054e-18	25.7183
Scaffold_1	273042176	C	0.9333	0.06667	T	4.947e-24	2.87185e-16	23.3057
Scaffold_1	273042195	C	0.9333	0.06667	T	4.947e-24	2.87185e-16	23.3057
Scaffold_1	273042209	G	0.03333	0.9333	T	1.913e-26	1.11054e-18	25.7183
Scaffold_1	273042215	A	0.9333	0.06667	C	4.947e-24	2.87185e-16	23.3057
Scaffold_1	273042235	T	0.9333	0.06667	G	4.947e-24	2.87185e-16	23.3057
Scaffold_1	273042251	A	0.9333	0.06667	T	4.947e-24	2.87185e-16	23.3057
Scaffold_1	273042252	A	0.03333	0.9333	G	1.913e-26	1.11054e-18	25.7183
Scaffold_1	273042259	T	0.03333	0.9333	G	1.913e-26	1.11054e-18	25.7183
Scaffold_1	273042266	T	0.03448	0.9333	A	3.386e-26	1.96565e-18	25.4703
Scaffold_1	273042267	A	0.9333	0.06667	C	4.947e-24	2.87185e-16	23.3057
Scaffold_1	273042296	A	0.9333	0.06667	T	4.947e-24	2.87185e-16	23.3057
Scaffold_1	273042341	T	0.9333	0.06667	C	4.947e-24	2.87185e-16	23.3057
Scaffold_1	273042373	A	0.9333	0.06667	G	4.947e-24	2.87185e-16	23.3057
Scaffold_1	273042405	G	0.9333	0.06667	T	4.947e-24	2.87185e-16	23.3057
Scaffold_1	273042406	T	0.9333	0.06667	G	4.947e-24	2.87185e-16	23.3057
Scaffold_1	273042418	G	0.9333	0.06667	T	4.947e-24	2.87185e-16	23.3057
Scaffold_1	273042483	A	0.9167	0.03448	C	1.289e-22	7.48294e-15	21.8897
Scaffold_1	273042914	A	0.9375	0.03448	T	3.421e-19	1.98597e-11	18.4658
Scaffold_1	273042930	C	0.9524	0.06667	T	2.738e-21	1.58947e-13	20.5626
Scaffold_1	273042934	G	0.9545	0.06667	A	5.812e-22	3.374e-14	21.2357
Scaffold_1	273042942	C	0.913	0.03448	T	5.812e-22	3.374e-14	21.2357
Scaffold_1	273042946	C	0.9167	0.06667	G	7.445e-21	4.32199e-13	20.1281
Scaffold_1	273042950	A	0.9091	0.06667	C	1.431e-19	8.30728e-12	18.8444
Scaffold_1	273042951	T	0.9545	0.06667	G	5.812e-22	3.374e-14	21.2357
Scaffold_1	273042955	G	0.9091	0.06667	T	1.431e-19	8.30728e-12	18.8444
Scaffold_1	273042967	G	0.9545	0.06667	A	5.812e-22	3.374e-14	21.2357
Scaffold_1	273042975	T	0.9545	0.06667	C	5.812e-22	3.374e-14	21.2357
Scaffold_1	273042986	T	0.92	0.06667	C	3.002e-21	1.74273e-13	20.5226
Scaffold_1	273042998	T	0.92	0.06667	G	3.002e-21	1.74273e-13	20.5226
Scaffold_1	273043008	G	0.92	0.06667	A	3.002e-21	1.74273e-13	20.5226
Scaffold_1	273043019	T	0.92	0.06667	C	3.002e-21	1.74273e-13	20.5226
Scaffold_1	273043022	G	0.92	0.06667	A	3.002e-21	1.74273e-13	20.5226
Scaffold_1	273043054	T	0.03333	0.9333	A	1.913e-26	1.11054e-18	25.7183
Scaffold_1	273043083	T	0.931	0.06667	C	1.575e-23	9.14323e-16	22.8027
Scaffold_1	273043097	G	0.9643	0.06667	C	2.452e-25	1.42344e-17	24.6105
Scaffold_1	273043101	C	0.03448	0.9333	T	3.386e-26	1.96565e-18	25.4703
Scaffold_1	273043129	A	0.9333	0.06667	G	4.947e-24	2.87185e-16	23.3057
Scaffold_1	273043136	T	0.03448	0.9333	A	3.386e-26	1.96565e-18	25.4703
Scaffold_1	273043139	A	0.9333	0.06667	G	4.947e-24	2.87185e-16	23.3057
Scaffold_1	273043149	T	0.9333	0.06667	C	4.947e-24	2.87185e-16	23.3057
Scaffold_1	273043153	T	0.9333	0.06667	C	4.947e-24	2.87185e-16	23.3057
Scaffold_1	273043160	G	0.03448	0.9333	T	3.386e-26	1.96565e-18	25.4703
Scaffold_1	273043164	T	0.03448	0.9333	G	3.386e-26	1.96565e-18	25.4703
Scaffold_1	273043171	C	0.03448	0.9333	T	3.386e-26	1.96565e-18	25.4703
Scaffold_1	273043196	T	0.03448	0.9333	C	3.386e-26	1.96565e-18	25.4703
Scaffold_1	273043202	A	0.9333	0.06667	C	4.947e-24	2.87185e-16	23.3057
Scaffold_1	273043208	T	0.03448	0.9333	A	3.386e-26	1.96565e-18	25.4703
Scaffold_1	273043225	T	0.9333	0.06667	G	4.947e-24	2.87185e-16	23.3057
Scaffold_1	273043270	A	0.9333	0.06667	G	4.947e-24	2.87185e-16	23.3057
Scaffold_1	273043285	A	0.03448	0.9333	G	3.386e-26	1.96565e-18	25.4703
Scaffold_1	273043297	C	0.03448	0.9333	T	3.386e-26	1.96565e-18	25.4703
Scaffold_1	273043326	C	0.03333	0.9333	T	1.913e-26	1.11054e-18	25.7183
Scaffold_1	273043409	G	0.03333	0.9333	A	1.913e-26	1.11054e-18	25.7183
Scaffold_1	273043419	A	0.03448	0.9333	C	3.386e-26	1.96565e-18	25.4703
Scaffold_1	273043438	T	0.9333	0.06667	A	4.947e-24	2.87185e-16	23.3057
Scaffold_1	273043458	C	0.03333	0.9333	T	1.913e-26	1.11054e-18	25.7183
Scaffold_1	273043462	A	0.9333	0.06667	T	4.947e-24	2.87185e-16	23.3057
Scaffold_1	273043471	A	0.03333	0.9333	T	1.913e-26	1.11054e-18	25.7183
Scaffold_1	273043477	T	0.9333	0.06667	G	4.947e-24	2.87185e-16	23.3057
Scaffold_1	273043497	A	0.03333	0.9333	G	1.913e-26	1.11054e-18	25.7183
Scaffold_1	273043541	T	0.9333	0.06667	C	4.947e-24	2.87185e-16	23.3057
Scaffold_1	273043555	A	0.03333	0.9333	C	1.913e-26	1.11054e-18	25.7183
Scaffold_1	273043580	A	0.03333	0.9333	T	1.913e-26	1.11054e-18	25.7183
Scaffold_1	273043588	A	0.03448	0.9333	T	3.386e-26	1.96565e-18	25.4703
Scaffold_1	273043612	A	0.931	0.06667	G	1.575e-23	9.14323e-16	22.8027
Scaffold_1	273043655	A	0.03333	0.9333	G	1.913e-26	1.11054e-18	25.7183
Scaffold_1	273043659	A	0.9333	0.06667	G	4.947e-24	2.87185e-16	23.3057
Scaffold_1	273043680	G	0.03333	0.9333	C	1.913e-26	1.11054e-18	25.7183
Scaffold_1	273043694	A	0.9333	0.06667	G	4.947e-24	2.87185e-16	23.3057
Scaffold_1	273043698	T	0.03333	0.9333	C	1.913e-26	1.11054e-18	25.7183
Scaffold_1	273043707	C	0.03333	0.9333	T	1.913e-26	1.11054e-18	25.7183
Scaffold_1	273043712	A	0.9333	0.06667	C	4.947e-24	2.87185e-16	23.3057
Scaffold_1	273043738	C	0.9333	0.06667	A	4.947e-24	2.87185e-16	23.3057
Scaffold_1	273043776	A	0.931	0.06667	G	1.575e-23	9.14323e-16	22.8027
Scaffold_1	273043812	G	0.03448	0.9333	A	3.386e-26	1.96565e-18	25.4703
Scaffold_1	273043830	C	0.03448	0.9333	A	3.386e-26	1.96565e-18	25.4703
Scaffold_1	273044354	C	0.03333	0.9333	T	1.913e-26	1.11054e-18	25.7183
Scaffold_1	273044394	T	0.9333	0.06667	G	4.947e-24	2.87185e-16	23.3057
Scaffold_1	273044395	T	0.9333	0.06667	A	4.947e-24	2.87185e-16	23.3057
Scaffold_1	273044462	T	0.9333	0.06667	C	4.947e-24	2.87185e-16	23.3057
Scaffold_1	273044566	G	0.03333	0.9333	T	1.913e-26	1.11054e-18	25.7183
Scaffold_1	273044603	T	0.03333	0.9333	C	1.913e-26	1.11054e-18	25.7183
Scaffold_1	273044616	A	0.03333	0.9333	G	1.913e-26	1.11054e-18	25.7183
Scaffold_1	273044687	C	0.03333	0.9333	T	1.913e-26	1.11054e-18	25.7183
Scaffold_1	273044715	T	0.03333	0.9333	G	1.913e-26	1.11054e-18	25.7183
Scaffold_1	273044771	G	0.9333	0.06667	A	4.947e-24	2.87185e-16	23.3057
Scaffold_1	273044805	T	0.9333	0.06667	A	4.947e-24	2.87185e-16	23.3057
Scaffold_1	273044825	C	0.03333	0.9333	G	1.913e-26	1.11054e-18	25.7183
Scaffold_1	273044926	A	0.9333	0.06667	G	4.947e-24	2.87185e-16	23.3057
Scaffold_1	273044964	G	0.9333	0.06667	T	4.947e-24	2.87185e-16	23.3057
Scaffold_1	273045047	A	0.9286	0.06667	G	4.489e-23	2.60597e-15	22.3479
Scaffold_1	273045245	T	0.03333	0.9333	G	1.913e-26	1.11054e-18	25.7183
Scaffold_1	273045335	T	0.9333	0.06667	C	4.947e-24	2.87185e-16	23.3057
Scaffold_1	273045380	T	0.03333	0.9333	C	1.913e-26	1.11054e-18	25.7183
Scaffold_1	273045393	A	0.03333	0.9333	G	1.913e-26	1.11054e-18	25.7183
Scaffold_1	273045399	G	0.03333	0.9333	T	1.913e-26	1.11054e-18	25.7183
Scaffold_1	273045402	G	0.03333	0.9333	C	1.913e-26	1.11054e-18	25.7183
Scaffold_1	273045403	G	0.03448	0.9333	A	3.386e-26	1.96565e-18	25.4703
Scaffold_1	273045445	T	0.9333	0.06667	A	4.947e-24	2.87185e-16	23.3057
Scaffold_1	273045457	A	0.03448	0.9333	T	3.386e-26	1.96565e-18	25.4703
Scaffold_1	273045483	C	0.9333	0.06667	T	4.947e-24	2.87185e-16	23.3057
Scaffold_1	273045493	C	0.03333	0.9333	G	1.913e-26	1.11054e-18	25.7183
Scaffold_1	273045538	C	0.03333	0.9333	T	1.913e-26	1.11054e-18	25.7183
Scaffold_1	273045546	C	0.03333	0.9333	T	1.913e-26	1.11054e-18	25.7183
Scaffold_1	273045568	A	0.03448	0.9333	G	3.386e-26	1.96565e-18	25.4703
Scaffold_1	273045572	T	0.03448	0.9333	A	3.386e-26	1.96565e-18	25.4703
Scaffold_1	273045579	C	0.03448	0.9333	G	3.386e-26	1.96565e-18	25.4703
Scaffold_1	273045585	G	0.03448	0.9333	A	3.386e-26	1.96565e-18	25.4703
Scaffold_1	273045630	G	0.9333	0.06667	A	4.947e-24	2.87185e-16	23.3057
Scaffold_1	273045648	A	0.9333	0.06667	G	4.947e-24	2.87185e-16	23.3057
Scaffold_1	273045680	T	0.931	0.06667	A	1.575e-23	9.14323e-16	22.8027
Scaffold_1	273045705	A	0.931	0.06897	G	5.893e-23	3.42102e-15	22.2297
Scaffold_1	273045717	G	0.03333	0.9333	A	1.913e-26	1.11054e-18	25.7183
Scaffold_1	273045724	A	0.9333	0.06667	T	4.947e-24	2.87185e-16	23.3057
Scaffold_1	273045726	G	0.03333	0.9333	A	1.913e-26	1.11054e-18	25.7183
Scaffold_1	273045742	A	0.9333	0.06667	G	4.947e-24	2.87185e-16	23.3057
Scaffold_1	273045751	C	0.03333	0.9333	T	1.913e-26	1.11054e-18	25.7183
Scaffold_1	273045754	G	0.03333	0.9333	A	1.913e-26	1.11054e-18	25.7183
Scaffold_1	273045773	A	0.03333	0.9333	G	1.913e-26	1.11054e-18	25.7183
Scaffold_1	273045794	G	0.03333	0.9333	T	1.913e-26	1.11054e-18	25.7183
Scaffold_1	273045806	A	0.03333	0.9333	G	1.913e-26	1.11054e-18	25.7183
Scaffold_1	273045811	A	0.03333	0.9333	C	1.913e-26	1.11054e-18	25.7183
Scaffold_1	273045823	A	0.03333	0.9333	G	1.913e-26	1.11054e-18	25.7183
Scaffold_1	273045853	G	0.03333	0.9333	T	1.913e-26	1.11054e-18	25.7183
Scaffold_1	273045874	G	0.9333	0.06667	A	4.947e-24	2.87185e-16	23.3057
Scaffold_1	273045893	T	0.9333	0.06667	C	4.947e-24	2.87185e-16	23.3057
Scaffold_1	273045912	C	0.9333	0.06667	A	4.947e-24	2.87185e-16	23.3057
Scaffold_1	273045917	C	0.03333	0.9333	A	1.913e-26	1.11054e-18	25.7183
Scaffold_1	273045932	T	0.03448	0.9333	A	3.386e-26	1.96565e-18	25.4703
Scaffold_1	273045951	T	0.03448	0.9333	A	3.386e-26	1.96565e-18	25.4703
Scaffold_1	273045983	T	0.03333	0.9333	A	1.913e-26	1.11054e-18	25.7183
Scaffold_1	273046003	A	0.9333	0.06667	C	4.947e-24	2.87185e-16	23.3057
Scaffold_1	273046098	T	0.03333	0.9333	G	1.913e-26	1.11054e-18	25.7183
Scaffold_1	273046108	C	0.03333	0.9333	A	1.913e-26	1.11054e-18	25.7183
Scaffold_1	273046118	G	0.03333	0.9333	T	1.913e-26	1.11054e-18	25.7183
Scaffold_1	273046187	C	0.03333	0.9333	G	1.913e-26	1.11054e-18	25.7183
Scaffold_1	273046208	T	0.03333	0.9333	C	1.913e-26	1.11054e-18	25.7183
Scaffold_1	273046226	T	0.9333	0.06667	C	4.947e-24	2.87185e-16	23.3057
Scaffold_1	273046228	C	0.9333	0.06667	A	4.947e-24	2.87185e-16	23.3057
Scaffold_1	273046237	G	0.9333	0.06667	C	4.947e-24	2.87185e-16	23.3057
Scaffold_1	273046300	T	0.03333	0.9333	C	1.913e-26	1.11054e-18	25.7183
Scaffold_1	273046310	C	0.9643	0.06667	A	2.452e-25	1.42344e-17	24.6105
Scaffold_1	273046311	C	0.9643	0.06667	T	2.452e-25	1.42344e-17	24.6105
Scaffold_1	273046324	C	0.03448	0.9333	A	3.386e-26	1.96565e-18	25.4703
Scaffold_1	273046335	T	0.03448	0.9333	C	3.386e-26	1.96565e-18	25.4703
Scaffold_1	273046341	C	0.03448	0.9333	G	3.386e-26	1.96565e-18	25.4703
Scaffold_1	273046344	G	0.03448	0.9333	C	3.386e-26	1.96565e-18	25.4703
Scaffold_1	273046348	C	0.03448	0.9333	A	3.386e-26	1.96565e-18	25.4703
Scaffold_1	273046353	C	0.931	0.06667	T	1.575e-23	9.14323e-16	22.8027
Scaffold_1	273046403	A	0.96	0.06667	G	7.151e-24	4.15132e-16	23.1456
Scaffold_1	273046407	A	0.96	0.06667	G	7.151e-24	4.15132e-16	23.1456
Scaffold_1	273046420	A	0.96	0.06667	C	7.151e-24	4.15132e-16	23.1456
Scaffold_1	273046425	A	0.96	0.06667	T	7.151e-24	4.15132e-16	23.1456
Scaffold_1	273046444	A	0.963	0.06667	G	6.538e-25	3.79546e-17	24.1846
Scaffold_1	273046446	G	0.963	0.06667	A	6.538e-25	3.79546e-17	24.1846
Scaffold_1	273046463	T	0	0.9333	G	3.216e-28	1.86696e-20	27.4927
Scaffold_1	273046476	T	0.03333	0.9333	C	1.913e-26	1.11054e-18	25.7183
Scaffold_1	273046496	C	0.03333	0.9333	T	1.913e-26	1.11054e-18	25.7183
Scaffold_1	273046501	G	0.03333	0.9333	T	1.913e-26	1.11054e-18	25.7183
Scaffold_1	273046519	G	0.03333	0.9333	A	1.913e-26	1.11054e-18	25.7183
Scaffold_1	273046538	T	0.03333	0.9333	C	1.913e-26	1.11054e-18	25.7183
Scaffold_1	273046549	T	0.03333	0.9333	A	1.913e-26	1.11054e-18	25.7183
Scaffold_1	273046574	C	0.03333	0.9333	T	1.913e-26	1.11054e-18	25.7183
Scaffold_1	273046578	T	0.03333	0.9333	C	1.913e-26	1.11054e-18	25.7183
Scaffold_1	273046601	T	0.9333	0.06667	C	4.947e-24	2.87185e-16	23.3057
Scaffold_1	273046607	G	0.9333	0.06667	A	4.947e-24	2.87185e-16	23.3057
Scaffold_1	273046724	C	0.03448	0.9333	G	3.386e-26	1.96565e-18	25.4703
Scaffold_1	273046744	T	0.03333	0.9333	A	1.913e-26	1.11054e-18	25.7183
Scaffold_1	273046764	G	0.03333	0.9333	T	1.913e-26	1.11054e-18	25.7183
Scaffold_1	273046765	C	0.03333	0.9333	T	1.913e-26	1.11054e-18	25.7183
Scaffold_1	273046771	A	0.03333	0.9333	T	1.913e-26	1.11054e-18	25.7183
Scaffold_1	273046786	A	0.03333	0.9333	C	1.913e-26	1.11054e-18	25.7183
Scaffold_1	273046859	T	0.03333	0.9333	C	1.913e-26	1.11054e-18	25.7183
Scaffold_1	273046870	A	0.03448	0.9333	C	3.386e-26	1.96565e-18	25.4703
Scaffold_1	273054649	T	0.9	0.06667	G	5.441e-22	3.15862e-14	21.2643
Scaffold_1	273054723	G	0.9286	0.06667	C	4.489e-23	2.60597e-15	22.3479
Scaffold_1	273060223	G	0.9333	0.06667	A	4.947e-24	2.87185e-16	23.3057
Scaffold_1	273066531	C	0.9333	0.06667	T	4.947e-24	2.87185e-16	23.3057
Scaffold_1	273084777	A	0.9	0.06667	T	5.441e-22	3.15862e-14	21.2643
Scaffold_1	273086179	T	0.9	0.06667	A	5.441e-22	3.15862e-14	21.2643
Scaffold_1	273096795	A	0.9	0.06897	C	9.026e-22	5.2398e-14	21.0445
Scaffold_1	273097298	T	0.03333	0.9333	A	1.913e-26	1.11054e-18	25.7183
Scaffold_1	273101647	G	0.9	0.06667	T	5.441e-22	3.15862e-14	21.2643
Scaffold_1	273102306	A	0.9	0.07143	T	6.038e-21	3.5052e-13	20.2191
Scaffold_1	273103236	A	0.9	0.06667	G	5.441e-22	3.15862e-14	21.2643
Scaffold_1	273106897	C	0.9333	0.06667	G	4.947e-24	2.87185e-16	23.3057
Scaffold_1	273113738	T	0.9	0.06667	A	5.441e-22	3.15862e-14	21.2643
Scaffold_1	273113788	T	0.9	0.06667	G	5.441e-22	3.15862e-14	21.2643
Scaffold_1	273113996	T	0.9	0.06667	G	5.441e-22	3.15862e-14	21.2643
Scaffold_1	273118496	A	0.9	0.06667	C	5.441e-22	3.15862e-14	21.2643
Scaffold_1	273122769	C	0.9333	0.06667	G	4.947e-24	2.87185e-16	23.3057
Scaffold_1	273133838	C	0.9	0.06667	T	5.441e-22	3.15862e-14	21.2643
Scaffold_1	273138203	G	0.03333	0.9333	A	1.913e-26	1.11054e-18	25.7183
Scaffold_1	273140947	G	0.8929	0.06667	T	4.266e-21	2.47651e-13	20.37
Scaffold_1	273143699	G	0.03333	0.9333	A	1.913e-26	1.11054e-18	25.7183
Scaffold_1	273147388	C	0.03333	0.9333	G	1.913e-26	1.11054e-18	25.7183
Scaffold_1	273150235	A	0.03333	0.9333	T	1.913e-26	1.11054e-18	25.7183
Scaffold_1	273154708	C	0.931	0.06667	T	1.575e-23	9.14323e-16	22.8027
Scaffold_1	273155916	C	0.931	0.06667	T	1.575e-23	9.14323e-16	22.8027
Scaffold_1	273161006	T	0.03333	0.9333	G	1.913e-26	1.11054e-18	25.7183
Scaffold_1	273161763	T	0.03333	0.9333	C	1.913e-26	1.11054e-18	25.7183
Scaffold_1	273163203	A	0.03333	0.9333	T	1.913e-26	1.11054e-18	25.7183
Scaffold_1	273164523	T	0.03333	0.9333	A	1.913e-26	1.11054e-18	25.7183
Scaffold_1	273167171	G	0.9	0.06667	C	5.441e-22	3.15862e-14	21.2643
Scaffold_1	273167284	C	0.03333	0.9333	T	1.913e-26	1.11054e-18	25.7183
Scaffold_1	273167449	C	0.03333	0.9333	T	1.913e-26	1.11054e-18	25.7183
Scaffold_1	273169899	C	0.03333	0.9333	A	1.913e-26	1.11054e-18	25.7183
Scaffold_1	273171655	T	0.9	0.06667	C	5.441e-22	3.15862e-14	21.2643
Scaffold_1	273186155	T	0.03448	0.9333	C	3.386e-26	1.96565e-18	25.4703
Scaffold_1	273189548	A	0.03448	0.9333	G	3.386e-26	1.96565e-18	25.4703
Scaffold_1	273195707	G	0.9	0.06667	C	5.441e-22	3.15862e-14	21.2643
Scaffold_1	273196417	T	0.931	0.06667	C	1.575e-23	9.14323e-16	22.8027
Scaffold_1	273208833	G	0.9	0.06667	T	5.441e-22	3.15862e-14	21.2643
Scaffold_1	273211948	A	0.03333	0.9333	G	1.913e-26	1.11054e-18	25.7183
Scaffold_1	273212248	A	0.03333	0.9333	C	1.913e-26	1.11054e-18	25.7183
Scaffold_1	273216037	T	0.8966	0.06667	C	1.523e-21	8.84136e-14	20.8173
Scaffold_1	273216677	T	0.9333	0.06667	G	4.947e-24	2.87185e-16	23.3057
Scaffold_1	273218656	T	0.9	0.06667	A	5.441e-22	3.15862e-14	21.2643
Scaffold_1	273220484	A	0.9	0.06667	G	5.441e-22	3.15862e-14	21.2643
Scaffold_1	273222872	T	0.9	0.06897	A	9.026e-22	5.2398e-14	21.0445
Scaffold_1	273229842	G	0.9	0.06667	A	5.441e-22	3.15862e-14	21.2643
Scaffold_1	273238517	T	0.03333	0.931	C	5.111e-26	2.96705e-18	25.2915
Scaffold_1	273246593	C	0.7	0	G	4.4e-18	2.5543e-10	17.3565
Scaffold_1	273247486	A	0.7	0	G	4.4e-18	2.5543e-10	17.3565
Scaffold_1	273252002	A	0.7	0	T	4.4e-18	2.5543e-10	17.3565
Scaffold_1	273258276	T	0.7	0	A	4.4e-18	2.5543e-10	17.3565
Scaffold_1	273258277	T	0.7	0	A	4.4e-18	2.5543e-10	17.3565
Scaffold_1	273262827	T	0.7	0	A	4.4e-18	2.5543e-10	17.3565
Scaffold_1	273263316	T	0.6897	0	C	8.875e-18	5.15214e-10	17.0518
Scaffold_1	273273854	C	0.7	0	T	4.4e-18	2.5543e-10	17.3565
Scaffold_1	273277388	C	0.7	0	T	1.275e-17	7.40167e-10	16.8945
Scaffold_1	273277980	C	0.7	0	T	4.4e-18	2.5543e-10	17.3565
Scaffold_1	273278027	G	0.7	0	A	4.4e-18	2.5543e-10	17.3565
Scaffold_1	273278188	A	0.7	0	G	4.4e-18	2.5543e-10	17.3565
Scaffold_1	273278191	C	0.7	0	T	4.4e-18	2.5543e-10	17.3565
Scaffold_1	273278253	A	0.7	0	G	4.4e-18	2.5543e-10	17.3565
Scaffold_1	273278344	A	0.7	0	T	4.4e-18	2.5543e-10	17.3565
Scaffold_1	273278347	T	0.7	0	C	4.4e-18	2.5543e-10	17.3565
Scaffold_1	273278348	T	0.7	0	C	4.4e-18	2.5543e-10	17.3565
Scaffold_1	273278384	C	0.7	0	T	4.4e-18	2.5543e-10	17.3565
Scaffold_1	273278433	T	0.7	0	G	4.4e-18	2.5543e-10	17.3565
Scaffold_1	273278516	T	0.7	0	A	4.4e-18	2.5543e-10	17.3565
Scaffold_1	273278539	A	0.7	0	G	4.4e-18	2.5543e-10	17.3565
Scaffold_1	273278629	C	0.7	0	T	4.4e-18	2.5543e-10	17.3565
Scaffold_1	273278634	G	0.7	0	A	4.4e-18	2.5543e-10	17.3565
Scaffold_1	273278639	A	0.7	0	T	4.4e-18	2.5543e-10	17.3565
Scaffold_1	273278662	G	0.7	0	A	4.4e-18	2.5543e-10	17.3565
Scaffold_1	273278675	T	0.7	0	C	4.4e-18	2.5543e-10	17.3565
Scaffold_1	273278681	G	0.7	0	A	4.4e-18	2.5543e-10	17.3565
Scaffold_1	273278750	A	0.7	0	G	4.4e-18	2.5543e-10	17.3565
Scaffold_1	273279383	A	0.6897	0	G	8.875e-18	5.15214e-10	17.0518
Scaffold_1	273279925	G	0.6897	0	A	8.875e-18	5.15214e-10	17.0518
Scaffold_1	273279974	A	0.7143	0	T	1.888e-18	1.09603e-10	17.724
Scaffold_1	273280973	A	0.7	0	G	4.4e-18	2.5543e-10	17.3565
Scaffold_1	273281014	G	0.7	0	T	4.4e-18	2.5543e-10	17.3565
Scaffold_1	273281017	C	0.7	0	G	4.4e-18	2.5543e-10	17.3565
Scaffold_1	273281022	C	0.7	0	T	4.4e-18	2.5543e-10	17.3565
Scaffold_1	273281080	A	0.7	0	T	4.4e-18	2.5543e-10	17.3565
Scaffold_1	273281086	C	0.7	0	T	4.4e-18	2.5543e-10	17.3565
Scaffold_1	273281151	C	0.7	0	T	4.4e-18	2.5543e-10	17.3565
Scaffold_1	273281157	C	0.7	0	T	5.683e-18	3.29911e-10	17.2454
Scaffold_1	273281169	T	0.7	0	G	5.683e-18	3.29911e-10	17.2454
Scaffold_1	273281174	C	0.7	0	T	5.683e-18	3.29911e-10	17.2454
Scaffold_1	273281182	C	0.7	0	T	4.4e-18	2.5543e-10	17.3565
Scaffold_1	273281185	C	0.7	0	G	4.4e-18	2.5543e-10	17.3565
Scaffold_1	273281189	C	0.7	0	T	4.4e-18	2.5543e-10	17.3565
Scaffold_1	273281221	A	0.7	0	G	4.4e-18	2.5543e-10	17.3565
Scaffold_1	273281223	A	0.7	0	G	4.4e-18	2.5543e-10	17.3565
Scaffold_1	273281246	T	0.7	0	A	4.4e-18	2.5543e-10	17.3565
Scaffold_1	273281344	C	0.7	0	T	4.4e-18	2.5543e-10	17.3565
Scaffold_1	273281392	C	0.7	0	A	4.4e-18	2.5543e-10	17.3565
Scaffold_1	273281458	T	0.7	0	G	4.4e-18	2.5543e-10	17.3565
Scaffold_1	273281511	A	0.7	0	C	4.4e-18	2.5543e-10	17.3565
Scaffold_1	273281515	C	0.6897	0	T	8.875e-18	5.15214e-10	17.0518
Scaffold_1	273281530	G	0.7	0	C	4.4e-18	2.5543e-10	17.3565
Scaffold_1	273281560	A	0.7	0	G	4.4e-18	2.5543e-10	17.3565
Scaffold_1	273281591	T	0.7	0	A	5.683e-18	3.29911e-10	17.2454
Scaffold_1	273281610	G	0.7	0	A	4.4e-18	2.5543e-10	17.3565
Scaffold_1	273281648	G	0.7	0	A	4.4e-18	2.5543e-10	17.3565
Scaffold_1	273281671	G	0.7	0	A	4.4e-18	2.5543e-10	17.3565
Scaffold_1	273281734	G	0.7	0	A	4.4e-18	2.5543e-10	17.3565
Scaffold_1	273281755	A	0.7	0	G	4.4e-18	2.5543e-10	17.3565
Scaffold_1	273281756	A	0.7	0	C	4.4e-18	2.5543e-10	17.3565
Scaffold_1	273281822	A	0.7	0	G	4.4e-18	2.5543e-10	17.3565
Scaffold_1	273281825	G	0.7	0	A	4.4e-18	2.5543e-10	17.3565
Scaffold_1	273281861	G	0.7	0	T	4.4e-18	2.5543e-10	17.3565
Scaffold_1	273281867	G	0.7	0	A	4.4e-18	2.5543e-10	17.3565
Scaffold_1	273281898	G	0.7	0	A	4.4e-18	2.5543e-10	17.3565
Scaffold_1	273281928	G	0.7	0	C	4.4e-18	2.5543e-10	17.3565
Scaffold_1	273282026	T	0.7	0	G	4.4e-18	2.5543e-10	17.3565
Scaffold_1	273282065	C	0.7	0	T	4.4e-18	2.5543e-10	17.3565
Scaffold_1	273282156	C	0.7	0	G	4.4e-18	2.5543e-10	17.3565
Scaffold_1	273282475	C	0.7	0	T	4.4e-18	2.5543e-10	17.3565
Scaffold_1	273282477	A	0.7	0	T	4.4e-18	2.5543e-10	17.3565
Scaffold_1	273282519	A	0.7	0	G	4.4e-18	2.5543e-10	17.3565
Scaffold_1	273282549	T	0.7	0	G	4.4e-18	2.5543e-10	17.3565
Scaffold_1	273282742	C	0.7	0	T	4.4e-18	2.5543e-10	17.3565
Scaffold_1	273282752	A	0.7	0	G	4.4e-18	2.5543e-10	17.3565
Scaffold_1	273282851	A	0.7	0	T	4.4e-18	2.5543e-10	17.3565
Scaffold_1	273282854	T	0.7	0	A	4.4e-18	2.5543e-10	17.3565
Scaffold_1	273282882	C	0.7	0	T	4.4e-18	2.5543e-10	17.3565
Scaffold_1	273282904	G	0.7	0	A	4.4e-18	2.5543e-10	17.3565
Scaffold_1	273283020	C	0.7	0	T	4.4e-18	2.5543e-10	17.3565
Scaffold_1	273283099	A	0.7	0	G	4.4e-18	2.5543e-10	17.3565
Scaffold_1	273283705	T	0.7	0	G	4.4e-18	2.5543e-10	17.3565
Scaffold_1	273283710	G	0.7	0	A	4.4e-18	2.5543e-10	17.3565
Scaffold_1	273283717	G	0.7	0	T	4.4e-18	2.5543e-10	17.3565
Scaffold_1	273283725	G	0.7	0	T	4.4e-18	2.5543e-10	17.3565
Scaffold_1	273283732	A	0.7	0	T	4.4e-18	2.5543e-10	17.3565
Scaffold_1	273283773	G	0.7	0	A	4.4e-18	2.5543e-10	17.3565
Scaffold_1	273283783	C	0.7	0	T	4.4e-18	2.5543e-10	17.3565
Scaffold_1	273283878	G	0.7	0	T	4.4e-18	2.5543e-10	17.3565
Scaffold_1	273284013	T	0.7	0	A	4.4e-18	2.5543e-10	17.3565
Scaffold_1	273284037	C	0.7	0	G	4.4e-18	2.5543e-10	17.3565
Scaffold_1	273284106	G	0.7	0	A	4.4e-18	2.5543e-10	17.3565
Scaffold_1	273284255	A	0.7	0	T	4.4e-18	2.5543e-10	17.3565
Scaffold_1	273284256	G	0.7	0	C	4.4e-18	2.5543e-10	17.3565
Scaffold_1	273284261	C	0.7	0	T	4.4e-18	2.5543e-10	17.3565
Scaffold_1	273284275	T	0.7	0	A	4.4e-18	2.5543e-10	17.3565
Scaffold_1	273284336	T	0.7241	0	A	4.522e-19	2.62512e-11	18.3447
Scaffold_1	273284339	G	0.7241	0	A	4.522e-19	2.62512e-11	18.3447
Scaffold_1	273284344	T	0.6897	0	G	8.875e-18	5.15214e-10	17.0518
Scaffold_1	273284603	T	0.6897	0	A	8.875e-18	5.15214e-10	17.0518
Scaffold_1	273284628	G	0.7	0	T	4.4e-18	2.5543e-10	17.3565
Scaffold_1	273284636	A	0.7	0	T	4.4e-18	2.5543e-10	17.3565
Scaffold_1	273284716	G	0.7	0	A	4.4e-18	2.5543e-10	17.3565
Scaffold_1	273284717	T	0.7	0	C	4.4e-18	2.5543e-10	17.3565
Scaffold_1	273284747	C	0.7	0	T	4.4e-18	2.5543e-10	17.3565
Scaffold_1	273285000	G	0.7	0	A	4.4e-18	2.5543e-10	17.3565
Scaffold_1	273285408	C	0.7	0	T	4.4e-18	2.5543e-10	17.3565
Scaffold_1	273285920	G	0.7	0	T	4.4e-18	2.5543e-10	17.3565
Scaffold_1	273286180	C	0.7	0	T	4.4e-18	2.5543e-10	17.3565
Scaffold_1	273286200	A	0.7	0	G	4.4e-18	2.5543e-10	17.3565
Scaffold_1	273286212	A	0.7	0	G	4.4e-18	2.5543e-10	17.3565
Scaffold_1	273286249	T	0.7	0	C	4.4e-18	2.5543e-10	17.3565
Scaffold_1	273286261	T	0.7	0	C	4.4e-18	2.5543e-10	17.3565
Scaffold_1	273286289	C	0.7241	0	G	4.522e-19	2.62512e-11	18.3447
Scaffold_1	273286386	A	0.7	0	C	4.4e-18	2.5543e-10	17.3565
Scaffold_1	273286416	A	0.7241	0	G	2.901e-18	1.6841e-10	17.5375
Scaffold_1	273287187	C	0.6897	0	G	8.875e-18	5.15214e-10	17.0518
Scaffold_1	273287217	G	0.6897	0	A	8.875e-18	5.15214e-10	17.0518
Scaffold_1	273287769	G	0.7	0	A	4.4e-18	2.5543e-10	17.3565
Scaffold_1	273287897	G	0.7	0	A	4.4e-18	2.5543e-10	17.3565
Scaffold_1	273287969	A	0.7	0	G	4.4e-18	2.5543e-10	17.3565
Scaffold_1	273288033	A	0.6897	0	C	8.875e-18	5.15214e-10	17.0518
Scaffold_1	273288044	G	0.6897	0	T	8.875e-18	5.15214e-10	17.0518
Scaffold_1	273288130	G	0.7	0	A	4.4e-18	2.5543e-10	17.3565
Scaffold_1	273288133	G	0.7	0	A	4.4e-18	2.5543e-10	17.3565
Scaffold_1	273288138	G	0.7	0	T	4.4e-18	2.5543e-10	17.3565
Scaffold_1	273288172	A	0.7	0	C	4.4e-18	2.5543e-10	17.3565
Scaffold_1	273288208	A	0.7	0	G	4.4e-18	2.5543e-10	17.3565
Scaffold_1	273288231	G	0.7	0	A	4.4e-18	2.5543e-10	17.3565
Scaffold_1	273288311	C	0.6897	0	G	8.875e-18	5.15214e-10	17.0518
Scaffold_1	273288314	G	0.6897	0	C	8.875e-18	5.15214e-10	17.0518
Scaffold_1	273288454	A	0.7	0	G	4.4e-18	2.5543e-10	17.3565
Scaffold_1	273288541	G	0.7	0	A	4.4e-18	2.5543e-10	17.3565
Scaffold_1	273288686	C	0.7	0	T	4.4e-18	2.5543e-10	17.3565
Scaffold_1	273288971	T	0.7	0	C	4.4e-18	2.5543e-10	17.3565
Scaffold_1	273289022	G	0.7	0	T	4.4e-18	2.5543e-10	17.3565
Scaffold_1	273289035	A	0.7	0	G	4.4e-18	2.5543e-10	17.3565
Scaffold_1	273289088	A	0.7	0	G	4.4e-18	2.5543e-10	17.3565
Scaffold_1	273289116	T	0.7	0	C	4.4e-18	2.5543e-10	17.3565
Scaffold_1	273289210	A	0.7	0	G	4.4e-18	2.5543e-10	17.3565
Scaffold_1	273289250	A	0.6897	0	C	8.875e-18	5.15214e-10	17.0518
Scaffold_1	273289258	C	0.7	0	T	4.4e-18	2.5543e-10	17.3565
Scaffold_1	273289290	T	0.7	0	C	4.4e-18	2.5543e-10	17.3565
Scaffold_1	273289321	G	0.7	0	A	4.4e-18	2.5543e-10	17.3565
Scaffold_1	273289411	T	0.7	0	C	4.4e-18	2.5543e-10	17.3565
Scaffold_1	273289528	A	0.6897	0	C	8.875e-18	5.15214e-10	17.0518
Scaffold_1	273290296	A	0.6897	0	C	8.875e-18	5.15214e-10	17.0518
Scaffold_1	273290494	T	0.7	0	C	4.4e-18	2.5543e-10	17.3565
Scaffold_1	273290573	A	0.7	0	T	4.4e-18	2.5543e-10	17.3565
Scaffold_1	273290591	A	0.7	0	T	4.4e-18	2.5543e-10	17.3565
Scaffold_1	273290764	T	0.7	0	C	4.4e-18	2.5543e-10	17.3565
Scaffold_1	273290979	T	0.7	0	C	4.4e-18	2.5543e-10	17.3565
Scaffold_1	273291037	C	0.6897	0	A	8.875e-18	5.15214e-10	17.0518
Scaffold_1	273291054	A	0.7	0	C	4.4e-18	2.5543e-10	17.3565
Scaffold_1	273291096	C	0.7	0	T	4.4e-18	2.5543e-10	17.3565
Scaffold_1	273291097	C	0.7	0	T	4.4e-18	2.5543e-10	17.3565
Scaffold_1	273291268	A	0.7	0	G	4.4e-18	2.5543e-10	17.3565
Scaffold_1	273291338	T	0.7	0	C	4.4e-18	2.5543e-10	17.3565
Scaffold_1	273291428	G	0.7	0	C	4.4e-18	2.5543e-10	17.3565
Scaffold_1	273291437	T	0.7	0	A	4.4e-18	2.5543e-10	17.3565
Scaffold_1	273291472	T	0.7	0	A	4.4e-18	2.5543e-10	17.3565
Scaffold_1	273291496	C	0.7	0	T	4.4e-18	2.5543e-10	17.3565
Scaffold_1	273291575	C	0.7	0	T	4.4e-18	2.5543e-10	17.3565
Scaffold_1	273291606	C	0.7	0	A	4.4e-18	2.5543e-10	17.3565
Scaffold_1	273291800	T	0.7	0	A	4.4e-18	2.5543e-10	17.3565
Scaffold_1	273291940	A	0.7	0	G	4.4e-18	2.5543e-10	17.3565
Scaffold_1	273292032	A	0.7	0	C	4.4e-18	2.5543e-10	17.3565
Scaffold_1	273292093	T	0.6897	0	A	8.875e-18	5.15214e-10	17.0518
Scaffold_1	273292114	C	0.7	0	T	4.4e-18	2.5543e-10	17.3565
Scaffold_1	273292274	A	0.7	0	G	4.4e-18	2.5543e-10	17.3565
Scaffold_1	273292297	A	0.7	0	C	4.4e-18	2.5543e-10	17.3565
Scaffold_1	273292723	C	0.7	0	T	4.4e-18	2.5543e-10	17.3565
Scaffold_1	273292818	A	0.7	0	C	4.4e-18	2.5543e-10	17.3565
Scaffold_1	273292831	C	0.7	0	T	4.4e-18	2.5543e-10	17.3565
Scaffold_1	273292833	G	0.7	0	T	4.4e-18	2.5543e-10	17.3565
Scaffold_1	273292910	C	0.6897	0	T	8.875e-18	5.15214e-10	17.0518
Scaffold_1	273293161	A	0.6897	0	T	8.875e-18	5.15214e-10	17.0518
Scaffold_1	273293403	T	0.6897	0	C	8.875e-18	5.15214e-10	17.0518
Scaffold_1	273294130	C	0.7	0	T	4.4e-18	2.5543e-10	17.3565
Scaffold_1	273294148	C	0.7	0	T	4.4e-18	2.5543e-10	17.3565
Scaffold_1	273294454	T	0.7	0	G	4.4e-18	2.5543e-10	17.3565
Scaffold_1	273294517	T	0.7	0	G	4.4e-18	2.5543e-10	17.3565
Scaffold_1	273294748	A	0.7	0	G	5.683e-18	3.29911e-10	17.2454
Scaffold_1	273295326	C	0.7	0	T	4.4e-18	2.5543e-10	17.3565
Scaffold_1	273295608	C	0.7	0	T	4.4e-18	2.5543e-10	17.3565
Scaffold_1	273295651	T	0.7	0	C	4.4e-18	2.5543e-10	17.3565
Scaffold_1	273295820	A	0.7	0	T	4.4e-18	2.5543e-10	17.3565
Scaffold_1	273296471	T	0.7	0	C	4.4e-18	2.5543e-10	17.3565
Scaffold_1	273297148	A	0.7	0	T	4.4e-18	2.5543e-10	17.3565
Scaffold_1	273297188	C	0.6897	0	A	8.875e-18	5.15214e-10	17.0518
Scaffold_1	273297200	C	0.6897	0	A	8.875e-18	5.15214e-10	17.0518
Scaffold_1	273297239	G	0.6897	0	A	8.875e-18	5.15214e-10	17.0518
Scaffold_1	273297272	G	0.6897	0	C	8.875e-18	5.15214e-10	17.0518
Scaffold_1	273297328	G	0.6897	0	A	8.875e-18	5.15214e-10	17.0518
Scaffold_1	273297362	A	0.6897	0	T	8.875e-18	5.15214e-10	17.0518
Scaffold_1	273297438	C	0.6897	0	T	8.875e-18	5.15214e-10	17.0518
Scaffold_1	273297459	C	0.6897	0	T	8.875e-18	5.15214e-10	17.0518
Scaffold_1	273297634	C	0.6897	0	T	8.875e-18	5.15214e-10	17.0518
Scaffold_1	273297646	G	0.6897	0	A	8.875e-18	5.15214e-10	17.0518
Scaffold_1	273297656	C	0.6897	0	T	8.875e-18	5.15214e-10	17.0518
Scaffold_1	273297763	T	0.6897	0	G	8.875e-18	5.15214e-10	17.0518
Scaffold_1	273297787	G	0.6897	0	C	8.875e-18	5.15214e-10	17.0518
Scaffold_1	273297804	C	0.7	0	T	4.4e-18	2.5543e-10	17.3565
Scaffold_1	273297852	T	0.7	0	A	4.4e-18	2.5543e-10	17.3565
Scaffold_1	273297857	G	0.7	0	C	4.4e-18	2.5543e-10	17.3565
Scaffold_1	273297897	G	0.6897	0	C	8.875e-18	5.15214e-10	17.0518
Scaffold_1	273297917	A	0.7	0	T	4.4e-18	2.5543e-10	17.3565
Scaffold_1	273297933	A	0.6897	0	G	8.875e-18	5.15214e-10	17.0518
Scaffold_1	273297947	G	0.7	0	T	4.4e-18	2.5543e-10	17.3565
Scaffold_1	273297988	G	0.6897	0	A	8.875e-18	5.15214e-10	17.0518
Scaffold_1	273298120	A	0.7	0	C	4.4e-18	2.5543e-10	17.3565
Scaffold_1	273298131	T	0.7	0	A	4.4e-18	2.5543e-10	17.3565
Scaffold_1	273298194	C	0.7	0	A	4.4e-18	2.5543e-10	17.3565
Scaffold_1	273298201	A	0.7	0	C	4.4e-18	2.5543e-10	17.3565
Scaffold_1	273298230	G	0.7241	0	A	4.522e-19	2.62512e-11	18.3447
Scaffold_1	273298238	G	0.7241	0	A	4.522e-19	2.62512e-11	18.3447
Scaffold_1	273298290	G	0.6897	0	T	8.875e-18	5.15214e-10	17.0518
Scaffold_1	273298292	C	0.6897	0	T	8.875e-18	5.15214e-10	17.0518
Scaffold_1	273298296	A	0.6897	0	G	8.875e-18	5.15214e-10	17.0518
Scaffold_1	273298331	A	0.6897	0	G	8.875e-18	5.15214e-10	17.0518
Scaffold_1	273298395	G	0.6897	0	C	8.875e-18	5.15214e-10	17.0518
Scaffold_1	273298426	A	0.6897	0	G	8.875e-18	5.15214e-10	17.0518
Scaffold_1	273298435	G	0.6897	0	A	8.875e-18	5.15214e-10	17.0518
Scaffold_1	273299220	G	0.7	0	A	4.4e-18	2.5543e-10	17.3565
Scaffold_1	273299239	T	0.7	0	G	4.4e-18	2.5543e-10	17.3565
Scaffold_1	273299363	T	0.7	0	G	4.4e-18	2.5543e-10	17.3565
Scaffold_1	273299524	G	0.7	0	T	4.4e-18	2.5543e-10	17.3565
Scaffold_1	273299553	T	0.7	0	C	4.4e-18	2.5543e-10	17.3565
Scaffold_1	273299608	A	0.7	0	C	4.4e-18	2.5543e-10	17.3565
Scaffold_1	273299634	A	0.7	0	T	4.4e-18	2.5543e-10	17.3565
Scaffold_1	273299649	T	0.7	0	C	4.4e-18	2.5543e-10	17.3565
Scaffold_1	273299654	G	0.7	0	A	4.4e-18	2.5543e-10	17.3565
Scaffold_1	273299683	A	0.7	0	G	4.4e-18	2.5543e-10	17.3565
Scaffold_1	273299698	A	0.7	0	G	4.4e-18	2.5543e-10	17.3565
Scaffold_1	273299719	A	0.7241	0	C	4.522e-19	2.62512e-11	18.3447
Scaffold_1	273299997	T	0.6897	0	A	8.875e-18	5.15214e-10	17.0518
Scaffold_1	273300125	C	0.7	0	G	5.683e-18	3.29911e-10	17.2454
Scaffold_1	273300377	A	0.7	0	G	4.4e-18	2.5543e-10	17.3565
Scaffold_1	273300450	G	0.6897	0	C	8.875e-18	5.15214e-10	17.0518
Scaffold_1	273300493	A	0.6897	0	G	8.875e-18	5.15214e-10	17.0518
Scaffold_1	273300499	T	0.6897	0	A	8.875e-18	5.15214e-10	17.0518
Scaffold_1	273300530	C	0.6897	0	A	8.875e-18	5.15214e-10	17.0518
Scaffold_1	273300626	C	0.7143	0	T	1.888e-18	1.09603e-10	17.724
Scaffold_1	273300768	A	0.6897	0	T	8.875e-18	5.15214e-10	17.0518
Scaffold_1	273300780	G	0.6897	0	A	8.875e-18	5.15214e-10	17.0518
Scaffold_1	273300888	C	0.6897	0	A	8.875e-18	5.15214e-10	17.0518
Scaffold_1	273300910	A	0.6897	0	G	8.875e-18	5.15214e-10	17.0518
Scaffold_1	273300913	T	0.6897	0	G	8.875e-18	5.15214e-10	17.0518
Scaffold_1	273300916	G	0.6897	0	T	8.875e-18	5.15214e-10	17.0518
Scaffold_1	273300949	T	0.6897	0	G	8.875e-18	5.15214e-10	17.0518
Scaffold_1	273300955	T	0.6897	0	G	8.875e-18	5.15214e-10	17.0518
Scaffold_1	273300965	G	0.6897	0	A	8.875e-18	5.15214e-10	17.0518
Scaffold_1	273300992	G	0.6897	0	A	8.875e-18	5.15214e-10	17.0518
Scaffold_1	273301056	C	0.6897	0	T	8.875e-18	5.15214e-10	17.0518
Scaffold_1	273301063	T	0.6897	0	G	8.875e-18	5.15214e-10	17.0518
Scaffold_1	273301199	G	0.7	0	T	4.4e-18	2.5543e-10	17.3565
Scaffold_1	273301230	T	0.7	0	A	5.683e-18	3.29911e-10	17.2454
Scaffold_1	273301250	A	0.7	0	T	4.4e-18	2.5543e-10	17.3565
Scaffold_1	273301314	G	0.7	0	T	4.4e-18	2.5543e-10	17.3565
Scaffold_1	273301616	A	0.7	0	G	4.4e-18	2.5543e-10	17.3565
Scaffold_1	273301633	G	0.7	0	C	4.4e-18	2.5543e-10	17.3565
Scaffold_1	273301683	C	0.7	0	T	4.4e-18	2.5543e-10	17.3565
Scaffold_1	273301716	A	0.7	0	C	4.4e-18	2.5543e-10	17.3565
Scaffold_1	273301779	C	0.7	0	T	4.4e-18	2.5543e-10	17.3565
Scaffold_1	273301790	C	0.7	0	T	4.4e-18	2.5543e-10	17.3565
Scaffold_1	273301791	A	0.7	0	G	4.4e-18	2.5543e-10	17.3565
Scaffold_1	273301812	A	0.7	0	G	4.4e-18	2.5543e-10	17.3565
Scaffold_1	273301813	C	0.7	0	T	4.4e-18	2.5543e-10	17.3565
Scaffold_1	273301815	C	0.7	0	T	4.4e-18	2.5543e-10	17.3565
Scaffold_1	273301868	C	0.7	0	G	4.4e-18	2.5543e-10	17.3565
Scaffold_1	273301986	T	0.7	0	C	4.4e-18	2.5543e-10	17.3565
Scaffold_1	273302004	G	0.7	0	A	4.4e-18	2.5543e-10	17.3565
Scaffold_1	273302338	A	0.7	0	C	5.683e-18	3.29911e-10	17.2454
Scaffold_1	273302585	C	0.7	0	A	5.683e-18	3.29911e-10	17.2454
Scaffold_1	273302619	C	0.7778	0	A	2.924e-20	1.69745e-12	19.534
Scaffold_1	273302622	C	0.75	0	A	1.963e-19	1.13957e-11	18.7071
Scaffold_1	273302625	C	0.75	0	A	1.963e-19	1.13957e-11	18.7071
Scaffold_1	273302628	C	0.7241	0	A	2.19e-18	1.27134e-10	17.6596
Scaffold_1	273302631	C	0.7241	0	A	2.19e-18	1.27134e-10	17.6596
Scaffold_1	273302888	G	0.7	0	A	5.683e-18	3.29911e-10	17.2454
Scaffold_1	273304244	T	0.6897	0	A	8.875e-18	5.15214e-10	17.0518
Scaffold_1	273309211	C	0.6897	0	T	8.875e-18	5.15214e-10	17.0518
Scaffold_1	273310612	G	0.7	0	C	4.4e-18	2.5543e-10	17.3565
Scaffold_1	273314682	C	0.7	0	G	4.4e-18	2.5543e-10	17.3565
Scaffold_1	273320272	T	0.7	0	C	4.4e-18	2.5543e-10	17.3565
Scaffold_1	273340623	T	0.7	0	A	4.4e-18	2.5543e-10	17.3565
Scaffold_1	273341878	G	0.7	0	C	5.683e-18	3.29911e-10	17.2454
Scaffold_1	273346173	C	0.7	0	T	4.4e-18	2.5543e-10	17.3565
Scaffold_1	273346757	G	0.7	0	A	4.4e-18	2.5543e-10	17.3565
Scaffold_1	273347774	T	0.7	0	A	4.4e-18	2.5543e-10	17.3565
Scaffold_1	273348465	A	0.7241	0	C	4.522e-19	2.62512e-11	18.3447
Scaffold_1	273351114	A	0.7	0	G	4.4e-18	2.5543e-10	17.3565
Scaffold_1	273354999	G	0.7	0	A	4.4e-18	2.5543e-10	17.3565
Scaffold_1	273355550	C	0.7	0	T	4.4e-18	2.5543e-10	17.3565
Scaffold_1	273356894	C	0.7	0	T	4.4e-18	2.5543e-10	17.3565
Scaffold_1	273358589	T	0.7	0	C	4.4e-18	2.5543e-10	17.3565
Scaffold_1	273361296	C	0.7	0	T	4.4e-18	2.5543e-10	17.3565
Scaffold_1	273364490	T	0.7	0	C	4.4e-18	2.5543e-10	17.3565
Scaffold_1	273378437	C	0.7	0	T	4.4e-18	2.5543e-10	17.3565
Scaffold_1	273379899	G	0.7	0	A	4.4e-18	2.5543e-10	17.3565
Scaffold_1	273381199	A	0.7	0	G	4.4e-18	2.5543e-10	17.3565
Scaffold_1	273382961	T	0.7	0	G	4.4e-18	2.5543e-10	17.3565
Scaffold_1	273384828	A	0.7241	0	G	4.522e-19	2.62512e-11	18.3447
Scaffold_1	273389906	T	0.7	0	C	4.4e-18	2.5543e-10	17.3565
Scaffold_1	273392762	T	0.7	0	G	4.4e-18	2.5543e-10	17.3565
Scaffold_1	273395236	T	0.7241	0	C	4.522e-19	2.62512e-11	18.3447
Scaffold_1	273399942	A	0.7	0	T	4.4e-18	2.5543e-10	17.3565
Scaffold_1	273400816	T	0.7	0	G	4.4e-18	2.5543e-10	17.3565
Scaffold_1	273401781	C	0.7	0	T	4.4e-18	2.5543e-10	17.3565
Scaffold_1	273404048	C	0.7	0	T	5.683e-18	3.29911e-10	17.2454
Scaffold_1	273405329	T	0.7	0	C	4.4e-18	2.5543e-10	17.3565
Scaffold_1	273405851	C	0.7	0	T	4.4e-18	2.5543e-10	17.3565
Scaffold_1	273410877	G	0.7	0	A	4.4e-18	2.5543e-10	17.3565
Scaffold_1	273412190	C	0.7	0	T	4.4e-18	2.5543e-10	17.3565
Scaffold_1	273416255	A	0.7	0	G	4.4e-18	2.5543e-10	17.3565
Scaffold_1	273436034	C	0.7	0	G	4.4e-18	2.5543e-10	17.3565
Scaffold_1	273440704	C	0.7	0	A	4.4e-18	2.5543e-10	17.3565
Scaffold_1	273442130	T	0.7241	0	C	4.522e-19	2.62512e-11	18.3447
Scaffold_1	273443284	G	0.7241	0	A	4.522e-19	2.62512e-11	18.3447
Scaffold_1	273448728	A	0.7	0	C	4.4e-18	2.5543e-10	17.3565
Scaffold_1	273453862	A	0.7	0	G	4.4e-18	2.5543e-10	17.3565
Scaffold_1	273458811	G	0.7	0	A	4.4e-18	2.5543e-10	17.3565
Scaffold_1	273460213	G	0.7	0	A	4.4e-18	2.5543e-10	17.3565
Scaffold_1	273464441	A	0.6897	0	T	8.875e-18	5.15214e-10	17.0518
Scaffold_1	273488571	T	0.7	0	G	4.4e-18	2.5543e-10	17.3565
Scaffold_1	273495129	G	0.6897	0	C	8.875e-18	5.15214e-10	17.0518
Scaffold_1	273504675	G	0.7	0	A	4.4e-18	2.5543e-10	17.3565
Scaffold_1	273536430	A	0.7	0	T	4.4e-18	2.5543e-10	17.3565
Scaffold_1	273545622	A	0.6897	0	G	8.875e-18	5.15214e-10	17.0518
Scaffold_1	273573152	T	0.7	0	A	4.4e-18	2.5543e-10	17.3565
Scaffold_1	273585560	C	0.6897	0	T	8.875e-18	5.15214e-10	17.0518
Scaffold_1	273588172	A	0.7	0	G	4.4e-18	2.5543e-10	17.3565
Scaffold_1	273591209	G	0.7	0	T	4.4e-18	2.5543e-10	17.3565
Scaffold_1	273596397	T	0.7	0	C	4.4e-18	2.5543e-10	17.3565
Scaffold_1	273597226	T	0.6897	0	A	8.875e-18	5.15214e-10	17.0518
Scaffold_1	273598250	C	0.7	0	T	4.4e-18	2.5543e-10	17.3565
Scaffold_1	273617041	C	0.6897	0	T	8.875e-18	5.15214e-10	17.0518
Scaffold_1	273621730	T	0.7	0	A	4.4e-18	2.5543e-10	17.3565
Scaffold_1	273641566	T	0.7241	0	C	4.522e-19	2.62512e-11	18.3447
Scaffold_1	273647884	G	0.7	0	C	4.4e-18	2.5543e-10	17.3565
Scaffold_1	273649696	T	0.7	0	A	4.4e-18	2.5543e-10	17.3565
Scaffold_1	273649697	T	0.7	0	A	4.4e-18	2.5543e-10	17.3565
Scaffold_1	273651363	A	0.7	0	G	4.4e-18	2.5543e-10	17.3565
Scaffold_1	273651398	A	0.6833	0	G	1.83e-17	1.06236e-09	16.7375
Scaffold_1	273651429	G	0.6833	0	T	1.83e-17	1.06236e-09	16.7375
Scaffold_1	273651628	G	0.6897	0	T	8.875e-18	5.15214e-10	17.0518
Scaffold_1	273651633	A	0.6897	0	G	8.875e-18	5.15214e-10	17.0518
Scaffold_1	273651685	A	0.6897	0	T	8.875e-18	5.15214e-10	17.0518
Scaffold_1	273651713	T	0.7	0	C	4.4e-18	2.5543e-10	17.3565
Scaffold_1	273652041	G	0.7	0	A	4.4e-18	2.5543e-10	17.3565
Scaffold_1	273652050	C	0.7	0	T	4.4e-18	2.5543e-10	17.3565
Scaffold_1	273652086	G	0.7	0	T	4.4e-18	2.5543e-10	17.3565
Scaffold_1	273652102	G	0.7	0	A	4.4e-18	2.5543e-10	17.3565
Scaffold_1	273652117	C	0.7	0	T	4.4e-18	2.5543e-10	17.3565
Scaffold_1	273652145	C	0.7	0	G	4.4e-18	2.5543e-10	17.3565
Scaffold_1	273652149	A	0.7	0	C	4.4e-18	2.5543e-10	17.3565
Scaffold_1	273653248	A	0.7	0	T	4.4e-18	2.5543e-10	17.3565
Scaffold_1	273653257	G	0.7	0	A	4.4e-18	2.5543e-10	17.3565
Scaffold_1	273653286	A	0.7	0	G	4.4e-18	2.5543e-10	17.3565
Scaffold_1	273653287	C	0.7	0	T	4.4e-18	2.5543e-10	17.3565
Scaffold_1	273653297	G	0.7	0	A	4.4e-18	2.5543e-10	17.3565
Scaffold_1	273653309	A	0.6897	0	G	8.875e-18	5.15214e-10	17.0518
Scaffold_1	273653311	A	0.6897	0	C	8.875e-18	5.15214e-10	17.0518
Scaffold_1	273653328	T	0.7	0	C	4.4e-18	2.5543e-10	17.3565
Scaffold_1	273653333	A	0.6897	0	G	8.875e-18	5.15214e-10	17.0518
Scaffold_1	273653343	C	0.6897	0	T	8.875e-18	5.15214e-10	17.0518
Scaffold_1	273653363	C	0.6897	0	T	8.875e-18	5.15214e-10	17.0518
Scaffold_1	273653392	G	0.6897	0	T	8.875e-18	5.15214e-10	17.0518
Scaffold_1	273653415	T	0.6897	0	C	8.875e-18	5.15214e-10	17.0518
Scaffold_1	273653467	A	0.7	0	G	4.4e-18	2.5543e-10	17.3565
Scaffold_1	273653487	T	0.7	0	C	4.4e-18	2.5543e-10	17.3565
Scaffold_1	273653488	T	0.7	0	C	4.4e-18	2.5543e-10	17.3565
Scaffold_1	273653590	G	0.6897	0	T	8.875e-18	5.15214e-10	17.0518
Scaffold_1	273653604	T	0.6897	0	G	8.875e-18	5.15214e-10	17.0518
Scaffold_1	273653659	G	0.6897	0	A	8.875e-18	5.15214e-10	17.0518
Scaffold_1	273653690	C	0.6897	0	T	8.875e-18	5.15214e-10	17.0518
Scaffold_1	273653703	T	0.7143	0	C	1.888e-18	1.09603e-10	17.724
Scaffold_1	273653710	A	0.7143	0	C	1.888e-18	1.09603e-10	17.724
Scaffold_1	273653717	T	0.7143	0	C	1.888e-18	1.09603e-10	17.724
Scaffold_1	273653727	T	0.7241	0	C	4.522e-19	2.62512e-11	18.3447
Scaffold_1	273653737	T	0.7241	0	C	2.19e-18	1.27134e-10	17.6596
Scaffold_1	273653743	A	0.7241	0	C	2.19e-18	1.27134e-10	17.6596
Scaffold_1	273653754	G	0.7241	0	C	2.19e-18	1.27134e-10	17.6596
Scaffold_1	273653767	A	0.7	0	T	4.4e-18	2.5543e-10	17.3565
Scaffold_1	273653793	G	0.7	0	T	4.4e-18	2.5543e-10	17.3565
Scaffold_1	273653806	C	0.7	0	T	4.4e-18	2.5543e-10	17.3565
Scaffold_1	273653848	G	0.7	0	A	4.4e-18	2.5543e-10	17.3565
Scaffold_1	273653849	A	0.7	0	G	4.4e-18	2.5543e-10	17.3565
Scaffold_1	273653886	T	0.7	0	A	4.4e-18	2.5543e-10	17.3565
Scaffold_1	273653912	T	0.7	0	A	4.4e-18	2.5543e-10	17.3565
Scaffold_1	273653919	C	0.7	0	T	4.4e-18	2.5543e-10	17.3565
Scaffold_1	273653946	G	0.7	0	A	4.4e-18	2.5543e-10	17.3565
Scaffold_1	273653947	A	0.7	0	T	4.4e-18	2.5543e-10	17.3565
Scaffold_1	273653952	C	0.7	0	G	4.4e-18	2.5543e-10	17.3565
Scaffold_1	273653978	A	0.7	0	T	4.4e-18	2.5543e-10	17.3565
Scaffold_1	273654007	C	0.7	0	T	4.4e-18	2.5543e-10	17.3565
Scaffold_1	273654057	T	0.7	0	C	4.4e-18	2.5543e-10	17.3565
Scaffold_1	273654077	C	0.7	0	T	4.4e-18	2.5543e-10	17.3565
Scaffold_1	273654083	C	0.7	0	T	4.4e-18	2.5543e-10	17.3565
Scaffold_1	273654084	T	0.7	0	C	4.4e-18	2.5543e-10	17.3565
Scaffold_1	273654086	T	0.7	0	C	4.4e-18	2.5543e-10	17.3565
Scaffold_1	273654159	A	0.7	0	C	4.4e-18	2.5543e-10	17.3565
Scaffold_1	273654177	A	0.7	0	G	4.4e-18	2.5543e-10	17.3565
Scaffold_1	273654301	A	0.7	0	G	4.4e-18	2.5543e-10	17.3565
Scaffold_1	273654309	G	0.7	0	A	4.4e-18	2.5543e-10	17.3565
Scaffold_1	273654314	A	0.7	0	T	4.4e-18	2.5543e-10	17.3565
Scaffold_1	273654329	A	0.7	0	T	4.4e-18	2.5543e-10	17.3565
Scaffold_1	273654400	G	0.7	0	C	4.4e-18	2.5543e-10	17.3565
Scaffold_1	273654407	T	0.7	0	C	4.4e-18	2.5543e-10	17.3565
Scaffold_1	273654408	G	0.7	0	A	4.4e-18	2.5543e-10	17.3565
Scaffold_1	273654456	C	0.7	0	T	4.4e-18	2.5543e-10	17.3565
Scaffold_1	273654476	C	0.7	0	T	4.4e-18	2.5543e-10	17.3565
Scaffold_1	273654497	T	0.7	0	G	4.4e-18	2.5543e-10	17.3565
Scaffold_1	273654508	T	0.7	0	A	4.4e-18	2.5543e-10	17.3565
Scaffold_1	273654520	T	0.7	0	G	4.4e-18	2.5543e-10	17.3565
Scaffold_1	273654524	C	0.7	0	T	4.4e-18	2.5543e-10	17.3565
Scaffold_1	273654535	A	0.7	0	C	4.4e-18	2.5543e-10	17.3565
Scaffold_1	273654566	T	0.6897	0	A	8.875e-18	5.15214e-10	17.0518
Scaffold_1	273654606	G	0.7	0	A	4.4e-18	2.5543e-10	17.3565
Scaffold_1	273654632	T	0.7	0	A	4.4e-18	2.5543e-10	17.3565
Scaffold_1	273654652	A	0.7	0	G	4.4e-18	2.5543e-10	17.3565
Scaffold_1	273654706	T	0.7	0	G	4.4e-18	2.5543e-10	17.3565
Scaffold_1	273654716	T	0.7	0	A	4.4e-18	2.5543e-10	17.3565
Scaffold_1	273654725	G	0.7	0	C	4.4e-18	2.5543e-10	17.3565
Scaffold_1	273654774	A	0.7	0	G	4.4e-18	2.5543e-10	17.3565
Scaffold_1	273654837	C	0.7	0	G	4.4e-18	2.5543e-10	17.3565
Scaffold_1	273654902	G	0.7	0	C	4.4e-18	2.5543e-10	17.3565
Scaffold_1	273654988	A	0.7	0	C	4.4e-18	2.5543e-10	17.3565
Scaffold_1	273655044	A	0.7	0	G	4.4e-18	2.5543e-10	17.3565
Scaffold_1	273655137	G	0.7	0	T	4.4e-18	2.5543e-10	17.3565
Scaffold_1	273655143	T	0.7	0	G	4.4e-18	2.5543e-10	17.3565
Scaffold_1	273655206	A	0.7	0	T	4.4e-18	2.5543e-10	17.3565
Scaffold_1	273655238	G	0.7	0	A	4.4e-18	2.5543e-10	17.3565
Scaffold_1	273655253	A	0.7	0	G	4.4e-18	2.5543e-10	17.3565
Scaffold_1	273655276	G	0.7	0	C	4.4e-18	2.5543e-10	17.3565
Scaffold_1	273655328	C	0.7	0	T	4.4e-18	2.5543e-10	17.3565
Scaffold_1	273655346	A	0.7	0	T	4.4e-18	2.5543e-10	17.3565
Scaffold_1	273655418	T	0.7	0	G	4.4e-18	2.5543e-10	17.3565
Scaffold_1	273655474	C	0.7	0	A	4.4e-18	2.5543e-10	17.3565
Scaffold_1	273655513	A	0.7	0	C	4.4e-18	2.5543e-10	17.3565
Scaffold_1	273655542	G	0.7	0	A	4.4e-18	2.5543e-10	17.3565
Scaffold_1	273655547	G	0.7	0	C	4.4e-18	2.5543e-10	17.3565
Scaffold_1	273655617	C	0.7	0	T	4.4e-18	2.5543e-10	17.3565
Scaffold_1	273655630	A	0.7	0	G	4.4e-18	2.5543e-10	17.3565
Scaffold_1	273655639	C	0.7	0	T	4.4e-18	2.5543e-10	17.3565
Scaffold_1	273655679	C	0.7	0	A	4.4e-18	2.5543e-10	17.3565
Scaffold_1	273655685	A	0.7	0	T	4.4e-18	2.5543e-10	17.3565
Scaffold_1	273655702	C	0.7	0	G	4.4e-18	2.5543e-10	17.3565
Scaffold_1	273655705	A	0.7	0	G	4.4e-18	2.5543e-10	17.3565
Scaffold_1	273655714	A	0.7	0	G	4.4e-18	2.5543e-10	17.3565
Scaffold_1	273655720	A	0.7	0	T	4.4e-18	2.5543e-10	17.3565
Scaffold_1	273655732	A	0.7	0	C	4.4e-18	2.5543e-10	17.3565
Scaffold_1	273655752	T	0.7	0	A	4.4e-18	2.5543e-10	17.3565
Scaffold_1	273655824	T	0.6897	0	C	8.875e-18	5.15214e-10	17.0518
Scaffold_1	273655892	A	0.7	0	G	4.4e-18	2.5543e-10	17.3565
Scaffold_1	273655930	G	0.7	0	C	4.4e-18	2.5543e-10	17.3565
Scaffold_1	273655934	C	0.7	0	G	4.4e-18	2.5543e-10	17.3565
Scaffold_1	273655938	T	0.7	0	A	4.4e-18	2.5543e-10	17.3565
Scaffold_1	273655975	C	0.7	0	A	4.4e-18	2.5543e-10	17.3565
Scaffold_1	273655980	C	0.7	0	A	4.4e-18	2.5543e-10	17.3565
Scaffold_1	273656011	C	0.7	0	A	4.4e-18	2.5543e-10	17.3565
Scaffold_1	273656058	A	0.7	0	T	4.4e-18	2.5543e-10	17.3565
Scaffold_1	273656081	C	0.7	0	T	4.4e-18	2.5543e-10	17.3565
Scaffold_1	273656086	T	0.7	0	A	4.4e-18	2.5543e-10	17.3565
Scaffold_1	273656089	G	0.7	0	T	4.4e-18	2.5543e-10	17.3565
Scaffold_1	273656144	T	0.7	0	A	4.4e-18	2.5543e-10	17.3565
Scaffold_1	273656185	A	0.7	0	G	4.4e-18	2.5543e-10	17.3565
Scaffold_1	273656298	C	0.7	0	T	4.4e-18	2.5543e-10	17.3565
Scaffold_1	273656309	T	0.7	0	A	4.4e-18	2.5543e-10	17.3565
Scaffold_1	273656363	G	0.7	0	A	4.4e-18	2.5543e-10	17.3565
Scaffold_1	273656367	A	0.7	0	G	4.4e-18	2.5543e-10	17.3565
Scaffold_1	273656386	C	0.7	0	A	4.4e-18	2.5543e-10	17.3565
Scaffold_1	273656393	C	0.7	0	T	4.4e-18	2.5543e-10	17.3565
Scaffold_1	273656407	T	0.7	0	A	4.4e-18	2.5543e-10	17.3565
Scaffold_1	273656446	A	0.7	0	C	4.4e-18	2.5543e-10	17.3565
Scaffold_1	273656474	C	0.7	0	T	4.4e-18	2.5543e-10	17.3565
Scaffold_1	273656509	G	0.7	0	A	4.4e-18	2.5543e-10	17.3565
Scaffold_1	273656597	G	0.7	0	A	4.4e-18	2.5543e-10	17.3565
Scaffold_1	273656615	G	0.7	0	A	4.4e-18	2.5543e-10	17.3565
Scaffold_1	273656645	T	0.7	0	G	4.4e-18	2.5543e-10	17.3565
Scaffold_1	273656709	T	0.7	0	A	4.4e-18	2.5543e-10	17.3565
Scaffold_1	273656771	T	0.7	0	G	4.4e-18	2.5543e-10	17.3565
Scaffold_1	273656784	T	0.6897	0	G	8.875e-18	5.15214e-10	17.0518
Scaffold_1	273656807	A	0.7	0	T	4.4e-18	2.5543e-10	17.3565
Scaffold_1	273656824	A	0.7	0	G	4.4e-18	2.5543e-10	17.3565
Scaffold_1	273656888	C	0.7	0	T	4.4e-18	2.5543e-10	17.3565
Scaffold_1	273656934	G	0.7	0	A	4.4e-18	2.5543e-10	17.3565
Scaffold_1	273656983	T	0.7	0	A	4.4e-18	2.5543e-10	17.3565
Scaffold_1	273656985	A	0.7	0	T	4.4e-18	2.5543e-10	17.3565
Scaffold_1	273657027	T	0.7	0	A	4.4e-18	2.5543e-10	17.3565
Scaffold_1	273657091	A	0.7	0	G	4.4e-18	2.5543e-10	17.3565
Scaffold_1	273657126	T	0.7	0	C	4.4e-18	2.5543e-10	17.3565
Scaffold_1	273657136	G	0.7	0	A	4.4e-18	2.5543e-10	17.3565
Scaffold_1	273657164	G	0.7	0	C	4.4e-18	2.5543e-10	17.3565
Scaffold_1	273657192	A	0.7	0	G	4.4e-18	2.5543e-10	17.3565
Scaffold_1	273657219	T	0.7	0	C	4.4e-18	2.5543e-10	17.3565
Scaffold_1	273657329	G	0.7241	0	A	2.19e-18	1.27134e-10	17.6596
Scaffold_1	273657331	A	0.7241	0	G	2.19e-18	1.27134e-10	17.6596
Scaffold_1	273657363	A	0.7	0	G	4.4e-18	2.5543e-10	17.3565
Scaffold_1	273657396	A	0.7	0	G	4.4e-18	2.5543e-10	17.3565
Scaffold_1	273657415	C	0.7	0	T	4.4e-18	2.5543e-10	17.3565
Scaffold_1	273657487	C	0.7241	0	A	4.522e-19	2.62512e-11	18.3447
Scaffold_1	273657490	C	0.7241	0	T	4.522e-19	2.62512e-11	18.3447
Scaffold_1	273657578	A	0.7	0	T	4.4e-18	2.5543e-10	17.3565
Scaffold_1	273657624	A	0.7	0	C	4.4e-18	2.5543e-10	17.3565
Scaffold_1	273657645	C	0.7	0	T	4.4e-18	2.5543e-10	17.3565
Scaffold_1	273657658	C	0.7	0	T	4.4e-18	2.5543e-10	17.3565
Scaffold_1	273657691	C	0.7	0	A	4.4e-18	2.5543e-10	17.3565
Scaffold_1	273657703	G	0.7	0	T	4.4e-18	2.5543e-10	17.3565
Scaffold_1	273657718	T	0.7	0	C	4.4e-18	2.5543e-10	17.3565
Scaffold_1	273657855	T	0.7	0	A	4.4e-18	2.5543e-10	17.3565
Scaffold_1	273657868	C	0.7	0	T	5.683e-18	3.29911e-10	17.2454
Scaffold_1	273657952	T	0.7	0	C	4.4e-18	2.5543e-10	17.3565
Scaffold_1	273657960	A	0.7	0	G	4.4e-18	2.5543e-10	17.3565
Scaffold_1	273657968	G	0.7	0	A	4.4e-18	2.5543e-10	17.3565
Scaffold_1	273657972	C	0.7	0	G	4.4e-18	2.5543e-10	17.3565
Scaffold_1	273658027	A	0.7	0	G	4.4e-18	2.5543e-10	17.3565
Scaffold_1	273658037	T	0.7241	0	C	4.522e-19	2.62512e-11	18.3447
Scaffold_1	273658069	T	0.7	0	A	4.4e-18	2.5543e-10	17.3565
Scaffold_1	273658161	T	0.7	0	C	4.4e-18	2.5543e-10	17.3565
Scaffold_1	273658266	G	0.7	0	A	4.4e-18	2.5543e-10	17.3565
Scaffold_1	273658272	T	0.7	0	C	4.4e-18	2.5543e-10	17.3565
Scaffold_1	273658293	G	0.7	0	A	4.4e-18	2.5543e-10	17.3565
Scaffold_1	273658302	T	0.7	0	C	4.4e-18	2.5543e-10	17.3565
Scaffold_1	273658326	T	0.7	0	C	4.4e-18	2.5543e-10	17.3565
Scaffold_1	273658337	T	0.7	0	C	4.4e-18	2.5543e-10	17.3565
Scaffold_1	273658557	G	0.7	0	T	4.4e-18	2.5543e-10	17.3565
Scaffold_1	273658590	G	0.7	0	A	4.4e-18	2.5543e-10	17.3565
Scaffold_1	273658617	T	0.7	0	G	4.4e-18	2.5543e-10	17.3565
Scaffold_1	273658718	A	0.7	0	G	4.4e-18	2.5543e-10	17.3565
Scaffold_1	273658769	G	0.7	0	T	4.4e-18	2.5543e-10	17.3565
Scaffold_1	273658810	C	0.7	0	G	4.4e-18	2.5543e-10	17.3565
Scaffold_1	273658880	A	0.6833	0	T	1.83e-17	1.06236e-09	16.7375
Scaffold_1	273658949	T	0.7	0	G	4.4e-18	2.5543e-10	17.3565
Scaffold_1	273658987	C	0.7	0	T	4.4e-18	2.5543e-10	17.3565
Scaffold_1	273658989	T	0.7	0	C	4.4e-18	2.5543e-10	17.3565
Scaffold_1	273658994	A	0.7	0	G	4.4e-18	2.5543e-10	17.3565
Scaffold_1	273659023	G	0.7	0	C	4.4e-18	2.5543e-10	17.3565
Scaffold_1	273659066	A	0.7	0	G	4.4e-18	2.5543e-10	17.3565
Scaffold_1	273659284	A	0.7	0	T	4.4e-18	2.5543e-10	17.3565
Scaffold_1	273659360	C	0.7	0	T	4.4e-18	2.5543e-10	17.3565
Scaffold_1	273659393	C	0.7	0	T	4.4e-18	2.5543e-10	17.3565
Scaffold_1	273659432	A	0.7	0	G	4.4e-18	2.5543e-10	17.3565
Scaffold_1	273659449	T	0.7	0	A	4.4e-18	2.5543e-10	17.3565
Scaffold_1	273659486	A	0.7	0	C	4.4e-18	2.5543e-10	17.3565
Scaffold_1	273659531	C	0.7	0	T	4.4e-18	2.5543e-10	17.3565
Scaffold_1	273659569	T	0.7	0	C	4.4e-18	2.5543e-10	17.3565
Scaffold_1	273659572	G	0.7	0	A	4.4e-18	2.5543e-10	17.3565
Scaffold_1	273659610	A	0.7	0	C	4.4e-18	2.5543e-10	17.3565
Scaffold_1	273659706	A	0.7	0	T	4.4e-18	2.5543e-10	17.3565
Scaffold_1	273659709	G	0.7	0	T	4.4e-18	2.5543e-10	17.3565
Scaffold_1	273659759	A	0.7	0	T	4.4e-18	2.5543e-10	17.3565
Scaffold_1	273659771	T	0.7	0	C	4.4e-18	2.5543e-10	17.3565
Scaffold_1	273659936	T	0.7	0	C	4.4e-18	2.5543e-10	17.3565
Scaffold_1	273660227	T	0.7	0	G	4.4e-18	2.5543e-10	17.3565
Scaffold_1	273660262	G	0.7241	0	A	4.522e-19	2.62512e-11	18.3447
Scaffold_1	273660266	A	0.7241	0	C	4.522e-19	2.62512e-11	18.3447
Scaffold_1	273660270	G	0.7241	0	C	4.522e-19	2.62512e-11	18.3447
Scaffold_1	273660306	G	0.7	0	T	4.4e-18	2.5543e-10	17.3565
Scaffold_1	273660320	C	0.7	0	T	4.4e-18	2.5543e-10	17.3565
Scaffold_1	273660502	A	0.7	0	G	4.4e-18	2.5543e-10	17.3565
Scaffold_1	273660519	A	0.7	0	G	4.4e-18	2.5543e-10	17.3565
Scaffold_1	273660545	G	0.7	0	A	4.4e-18	2.5543e-10	17.3565
Scaffold_1	273660546	C	0.7	0	T	4.4e-18	2.5543e-10	17.3565
Scaffold_1	273660560	C	0.6897	0	A	8.875e-18	5.15214e-10	17.0518
Scaffold_1	273660618	A	0.7	0	G	4.4e-18	2.5543e-10	17.3565
Scaffold_1	273660620	A	0.7	0	G	4.4e-18	2.5543e-10	17.3565
Scaffold_1	273660636	T	0.7	0	C	4.4e-18	2.5543e-10	17.3565
Scaffold_1	273660733	A	0.7	0	T	4.4e-18	2.5543e-10	17.3565
Scaffold_1	273660734	T	0.7	0	G	4.4e-18	2.5543e-10	17.3565
Scaffold_1	273660759	T	0.7	0	C	4.4e-18	2.5543e-10	17.3565
Scaffold_1	273660828	C	0.7	0	T	4.4e-18	2.5543e-10	17.3565
Scaffold_1	273660838	G	0.7	0	A	4.4e-18	2.5543e-10	17.3565
Scaffold_1	273660848	T	0.7	0	A	4.4e-18	2.5543e-10	17.3565
Scaffold_1	273660849	T	0.7	0	C	4.4e-18	2.5543e-10	17.3565
Scaffold_1	273660852	T	0.7	0	C	5.683e-18	3.29911e-10	17.2454
Scaffold_1	273660868	T	0.7	0	C	5.683e-18	3.29911e-10	17.2454
Scaffold_1	273660972	T	0.6897	0	A	8.875e-18	5.15214e-10	17.0518
Scaffold_1	273660982	A	0.6897	0	T	8.875e-18	5.15214e-10	17.0518
Scaffold_1	273661116	C	0.7	0	G	4.4e-18	2.5543e-10	17.3565
Scaffold_1	273661208	A	0.7	0	T	4.4e-18	2.5543e-10	17.3565
Scaffold_1	273661223	G	0.7	0	A	4.4e-18	2.5543e-10	17.3565
Scaffold_1	273661306	A	0.7	0	T	4.4e-18	2.5543e-10	17.3565
Scaffold_1	273661352	T	0.7	0	C	4.4e-18	2.5543e-10	17.3565
Scaffold_1	273661376	T	0.7	0	C	4.4e-18	2.5543e-10	17.3565
Scaffold_1	273661407	T	0.7	0	G	4.4e-18	2.5543e-10	17.3565
Scaffold_1	273661483	G	0.7	0	A	4.4e-18	2.5543e-10	17.3565
Scaffold_1	273661486	A	0.7	0	G	4.4e-18	2.5543e-10	17.3565
Scaffold_1	273661496	T	0.7	0	G	4.4e-18	2.5543e-10	17.3565
Scaffold_1	273661504	A	0.7	0	T	5.683e-18	3.29911e-10	17.2454
Scaffold_1	273661506	G	0.7	0	T	4.4e-18	2.5543e-10	17.3565
Scaffold_1	273661572	A	0.7	0	G	4.4e-18	2.5543e-10	17.3565
Scaffold_1	273661619	A	0.6897	0	G	8.875e-18	5.15214e-10	17.0518
Scaffold_1	273661621	T	0.6897	0	C	8.875e-18	5.15214e-10	17.0518
Scaffold_1	273661643	T	0.6897	0	G	8.875e-18	5.15214e-10	17.0518
Scaffold_1	273661709	A	0.7	0	G	4.4e-18	2.5543e-10	17.3565
Scaffold_1	273661712	A	0.7	0	G	4.4e-18	2.5543e-10	17.3565
Scaffold_1	273661745	A	0.7	0	G	4.4e-18	2.5543e-10	17.3565
Scaffold_1	273661862	C	0.7	0	T	4.4e-18	2.5543e-10	17.3565
Scaffold_1	273661953	C	0.7	0	G	4.4e-18	2.5543e-10	17.3565
Scaffold_1	273661956	C	0.7	0	T	4.4e-18	2.5543e-10	17.3565
Scaffold_1	273661972	G	0.7	0	A	4.4e-18	2.5543e-10	17.3565
Scaffold_1	273661986	G	0.7	0	C	4.4e-18	2.5543e-10	17.3565
Scaffold_1	273661995	T	0.7	0	A	4.4e-18	2.5543e-10	17.3565
Scaffold_1	273662012	G	0.7	0	T	4.4e-18	2.5543e-10	17.3565
Scaffold_1	273662017	C	0.7	0	T	4.4e-18	2.5543e-10	17.3565
Scaffold_1	273662081	G	0.7	0	A	4.4e-18	2.5543e-10	17.3565
Scaffold_1	273662083	T	0.7	0	A	4.4e-18	2.5543e-10	17.3565
Scaffold_1	273662178	C	0.7	0	T	4.4e-18	2.5543e-10	17.3565
Scaffold_1	273662397	C	0.7	0	T	4.4e-18	2.5543e-10	17.3565
Scaffold_1	273662407	C	0.7	0	T	4.4e-18	2.5543e-10	17.3565
Scaffold_1	273662510	C	0.7	0	A	4.4e-18	2.5543e-10	17.3565
Scaffold_1	273662578	A	0.7	0	C	4.4e-18	2.5543e-10	17.3565
Scaffold_1	273662607	T	0.7	0	C	4.4e-18	2.5543e-10	17.3565
Scaffold_1	273662654	C	0.7	0	T	4.4e-18	2.5543e-10	17.3565
Scaffold_1	273662662	C	0.7	0	G	4.4e-18	2.5543e-10	17.3565
Scaffold_1	273662675	G	0.7	0	A	4.4e-18	2.5543e-10	17.3565
Scaffold_1	273662705	T	0.7	0	C	4.4e-18	2.5543e-10	17.3565
Scaffold_1	273662714	G	0.7	0	A	4.4e-18	2.5543e-10	17.3565
Scaffold_1	273662726	C	0.7	0	T	4.4e-18	2.5543e-10	17.3565
Scaffold_1	273662750	A	0.7	0	C	4.4e-18	2.5543e-10	17.3565
Scaffold_1	273662836	G	0.7	0	C	4.4e-18	2.5543e-10	17.3565
Scaffold_1	273662856	T	0.7241	0	C	1.232e-17	7.15204e-10	16.9094
Scaffold_1	273662899	T	0.7	0	C	4.4e-18	2.5543e-10	17.3565
Scaffold_1	273662913	A	0.7	0	G	4.4e-18	2.5543e-10	17.3565
Scaffold_1	273663010	T	0.7	0	C	4.4e-18	2.5543e-10	17.3565
Scaffold_1	273663045	C	0.7	0	T	4.4e-18	2.5543e-10	17.3565
Scaffold_1	273663112	T	0.7	0	G	4.4e-18	2.5543e-10	17.3565
Scaffold_1	273663131	A	0.7	0	T	4.4e-18	2.5543e-10	17.3565
Scaffold_1	273663136	G	0.7	0	C	4.4e-18	2.5543e-10	17.3565
Scaffold_1	273663164	T	0.7	0	A	4.4e-18	2.5543e-10	17.3565
Scaffold_1	273663181	A	0.7	0	T	4.4e-18	2.5543e-10	17.3565
Scaffold_1	273663194	T	0.7	0	C	4.4e-18	2.5543e-10	17.3565
Scaffold_1	273663221	C	0.7	0	A	4.4e-18	2.5543e-10	17.3565
Scaffold_1	273663360	G	0.7	0	C	4.4e-18	2.5543e-10	17.3565
Scaffold_1	273663627	T	0.7	0	C	4.4e-18	2.5543e-10	17.3565
Scaffold_1	273663714	T	0.7	0	C	4.4e-18	2.5543e-10	17.3565
Scaffold_1	273663722	T	0.7	0	C	4.4e-18	2.5543e-10	17.3565
Scaffold_1	273663744	A	0.7	0	G	4.4e-18	2.5543e-10	17.3565
Scaffold_1	273663760	G	0.7	0	T	4.4e-18	2.5543e-10	17.3565
Scaffold_1	273663765	C	0.7	0	T	4.4e-18	2.5543e-10	17.3565
Scaffold_1	273663858	T	0.7	0	C	4.4e-18	2.5543e-10	17.3565
Scaffold_1	273663889	G	0.7	0	A	4.4e-18	2.5543e-10	17.3565
Scaffold_1	273663890	A	0.7	0	G	4.4e-18	2.5543e-10	17.3565
Scaffold_1	273664044	A	0.7	0	G	4.4e-18	2.5543e-10	17.3565
Scaffold_1	273664049	T	0.7	0	G	4.4e-18	2.5543e-10	17.3565
Scaffold_1	273664058	T	0.7	0	C	4.4e-18	2.5543e-10	17.3565
Scaffold_1	273664162	A	0.7037	0	C	8.179e-18	4.7481e-10	17.0873
Scaffold_1	273664169	A	0.7037	0	G	8.179e-18	4.7481e-10	17.0873
Scaffold_1	273664524	G	0.7	0	C	4.4e-18	2.5543e-10	17.3565
Scaffold_1	273664525	A	0.7	0	C	4.4e-18	2.5543e-10	17.3565
Scaffold_1	273664542	A	0.7	0	G	4.4e-18	2.5543e-10	17.3565
Scaffold_1	273664550	G	0.7	0	A	4.4e-18	2.5543e-10	17.3565
Scaffold_1	273664563	A	0.7	0	T	4.4e-18	2.5543e-10	17.3565
Scaffold_1	273664616	G	0.7	0	C	4.4e-18	2.5543e-10	17.3565
Scaffold_1	273664751	C	0.7	0	A	4.4e-18	2.5543e-10	17.3565
Scaffold_1	273664770	T	0.7	0	G	4.4e-18	2.5543e-10	17.3565
Scaffold_1	273664777	C	0.7	0	T	4.4e-18	2.5543e-10	17.3565
Scaffold_1	273664802	G	0.7	0	A	4.4e-18	2.5543e-10	17.3565
Scaffold_1	273664842	A	0.7	0	C	4.4e-18	2.5543e-10	17.3565
Scaffold_1	273664843	T	0.7	0	C	4.4e-18	2.5543e-10	17.3565
Scaffold_1	273664850	G	0.7	0	C	4.4e-18	2.5543e-10	17.3565
Scaffold_1	273664851	G	0.7	0	A	4.4e-18	2.5543e-10	17.3565
Scaffold_1	273664884	A	0.7	0	G	4.4e-18	2.5543e-10	17.3565
Scaffold_1	273664894	A	0.7	0	C	4.4e-18	2.5543e-10	17.3565
Scaffold_1	273664905	A	0.7	0	G	4.4e-18	2.5543e-10	17.3565
Scaffold_1	273664937	T	0.7	0	C	4.4e-18	2.5543e-10	17.3565
Scaffold_1	273665477	G	0.7	0	T	4.4e-18	2.5543e-10	17.3565
Scaffold_1	273665522	G	0.7	0	T	4.4e-18	2.5543e-10	17.3565
Scaffold_1	273665527	T	0.7	0	C	4.4e-18	2.5543e-10	17.3565
Scaffold_1	273665583	A	0.6897	0	T	8.875e-18	5.15214e-10	17.0518
Scaffold_1	273667923	C	0.7241	0	T	4.522e-19	2.62512e-11	18.3447
Scaffold_1	273667996	G	0.7241	0	T	4.522e-19	2.62512e-11	18.3447
Scaffold_1	273667998	T	0.7241	0	C	4.522e-19	2.62512e-11	18.3447
Scaffold_1	273668025	A	0.7241	0	T	4.522e-19	2.62512e-11	18.3447
Scaffold_1	273668026	T	0.7241	0	C	4.522e-19	2.62512e-11	18.3447
Scaffold_1	273668049	C	0.7241	0	T	4.522e-19	2.62512e-11	18.3447
Scaffold_1	273668056	A	0.7241	0	C	4.522e-19	2.62512e-11	18.3447
Scaffold_1	273668061	C	0.7241	0	T	4.522e-19	2.62512e-11	18.3447
Scaffold_1	273668086	G	0.7	0	C	4.4e-18	2.5543e-10	17.3565
Scaffold_1	273668100	G	0.7	0	A	4.4e-18	2.5543e-10	17.3565
Scaffold_1	273668105	T	0.7	0	A	4.4e-18	2.5543e-10	17.3565
Scaffold_1	273668107	G	0.7	0	A	4.4e-18	2.5543e-10	17.3565
Scaffold_1	273668191	C	0.7	0	T	4.4e-18	2.5543e-10	17.3565
Scaffold_1	273668206	A	0.7	0	C	4.4e-18	2.5543e-10	17.3565
Scaffold_1	273668224	C	0.7	0	T	4.4e-18	2.5543e-10	17.3565
Scaffold_1	273668256	C	0.7	0	A	4.4e-18	2.5543e-10	17.3565
Scaffold_1	273668307	T	0.7	0	G	4.4e-18	2.5543e-10	17.3565
Scaffold_1	273668309	T	0.7	0	A	4.4e-18	2.5543e-10	17.3565
Scaffold_1	273668364	T	0.7241	0	A	4.522e-19	2.62512e-11	18.3447
Scaffold_1	273668378	T	0.7241	0	C	4.522e-19	2.62512e-11	18.3447
Scaffold_1	273668438	C	0.7241	0	T	4.522e-19	2.62512e-11	18.3447
Scaffold_1	273668459	A	0.7	0	T	4.4e-18	2.5543e-10	17.3565
Scaffold_1	273668495	A	0.7	0	T	5.683e-18	3.29911e-10	17.2454
Scaffold_1	273668528	T	0.7	0	C	5.683e-18	3.29911e-10	17.2454
Scaffold_1	273669193	C	0.6897	0	G	8.875e-18	5.15214e-10	17.0518
Scaffold_1	273669225	C	0.6897	0	T	8.875e-18	5.15214e-10	17.0518
Scaffold_1	273669233	C	0.6897	0	T	8.875e-18	5.15214e-10	17.0518
Scaffold_1	273669240	T	0.6897	0	G	8.875e-18	5.15214e-10	17.0518
Scaffold_1	273669286	T	0.6897	0	G	8.875e-18	5.15214e-10	17.0518
Scaffold_1	273669316	C	0.6897	0	T	8.875e-18	5.15214e-10	17.0518
Scaffold_1	273669329	T	0.6897	0	C	8.875e-18	5.15214e-10	17.0518
Scaffold_1	273669394	G	0.7	0	A	4.4e-18	2.5543e-10	17.3565
Scaffold_1	273669406	A	0.7	0	T	4.4e-18	2.5543e-10	17.3565
Scaffold_1	273669409	A	0.7	0	G	4.4e-18	2.5543e-10	17.3565
Scaffold_1	273669428	C	0.7	0	A	4.4e-18	2.5543e-10	17.3565
Scaffold_1	273669431	C	0.7	0	A	4.4e-18	2.5543e-10	17.3565
Scaffold_1	273669432	T	0.7	0	G	4.4e-18	2.5543e-10	17.3565
Scaffold_1	273669440	A	0.7	0	G	4.4e-18	2.5543e-10	17.3565
Scaffold_1	273669474	G	0.7	0	C	4.4e-18	2.5543e-10	17.3565
Scaffold_1	273669598	T	0.6897	0	A	8.875e-18	5.15214e-10	17.0518
Scaffold_1	273669605	G	0.6897	0	A	8.875e-18	5.15214e-10	17.0518
Scaffold_1	273669669	A	0.7	0	T	5.683e-18	3.29911e-10	17.2454
Scaffold_1	273669724	C	0.6897	0	A	8.875e-18	5.15214e-10	17.0518
Scaffold_1	273669743	T	0.7	0	A	4.4e-18	2.5543e-10	17.3565
Scaffold_1	273669749	C	0.7	0	A	4.4e-18	2.5543e-10	17.3565
Scaffold_1	273669771	T	0.7	0	C	4.4e-18	2.5543e-10	17.3565
Scaffold_1	273669826	C	0.7	0	T	4.4e-18	2.5543e-10	17.3565
Scaffold_1	273669831	A	0.7	0	C	4.4e-18	2.5543e-10	17.3565
Scaffold_1	273669900	C	0.7	0	A	4.4e-18	2.5543e-10	17.3565
Scaffold_1	273669933	G	0.7241	0	T	4.522e-19	2.62512e-11	18.3447
Scaffold_1	273669967	T	0.7241	0	C	4.522e-19	2.62512e-11	18.3447
Scaffold_1	273670005	G	0.7	0	C	4.4e-18	2.5543e-10	17.3565
Scaffold_1	273670008	G	0.7	0	A	4.4e-18	2.5543e-10	17.3565
Scaffold_1	273670036	C	0.7	0	T	4.4e-18	2.5543e-10	17.3565
Scaffold_1	273670047	C	0.7	0	A	4.4e-18	2.5543e-10	17.3565
Scaffold_1	273670067	A	0.7	0	G	4.4e-18	2.5543e-10	17.3565
Scaffold_1	273670147	G	0.7	0	C	4.4e-18	2.5543e-10	17.3565
Scaffold_1	273670238	C	0.7	0	T	4.4e-18	2.5543e-10	17.3565
Scaffold_1	273670263	C	0.7	0	T	4.4e-18	2.5543e-10	17.3565
Scaffold_1	273670279	G	0.7	0	T	4.4e-18	2.5543e-10	17.3565
Scaffold_1	273670281	T	0.7	0	C	4.4e-18	2.5543e-10	17.3565
Scaffold_1	273670380	A	0.7	0	G	4.4e-18	2.5543e-10	17.3565
Scaffold_1	273670413	C	0.7	0	G	4.4e-18	2.5543e-10	17.3565
Scaffold_1	273670448	C	0.7	0	T	4.4e-18	2.5543e-10	17.3565
Scaffold_1	273670471	G	0.7241	0	A	4.522e-19	2.62512e-11	18.3447
Scaffold_1	273670475	A	0.7241	0	G	4.522e-19	2.62512e-11	18.3447
Scaffold_1	273670487	T	0.7	0	C	4.4e-18	2.5543e-10	17.3565
Scaffold_1	273670494	C	0.7	0	G	4.4e-18	2.5543e-10	17.3565
Scaffold_1	273670502	T	0.7	0	C	4.4e-18	2.5543e-10	17.3565
Scaffold_1	273670529	G	0.7	0	C	4.4e-18	2.5543e-10	17.3565
Scaffold_1	273670549	T	0.7	0	A	4.4e-18	2.5543e-10	17.3565
Scaffold_1	273670566	T	0.7	0	C	4.4e-18	2.5543e-10	17.3565
Scaffold_1	273670647	G	0.7	0	A	4.4e-18	2.5543e-10	17.3565
Scaffold_1	273670681	G	0.7	0	A	4.4e-18	2.5543e-10	17.3565
Scaffold_1	273670687	G	0.7	0	T	4.4e-18	2.5543e-10	17.3565
Scaffold_1	273670756	A	0.7	0	G	4.4e-18	2.5543e-10	17.3565
Scaffold_1	273670762	C	0.7	0	T	4.4e-18	2.5543e-10	17.3565
Scaffold_1	273670833	G	0.7	0	T	4.4e-18	2.5543e-10	17.3565
Scaffold_1	273670860	T	0.7	0	C	4.4e-18	2.5543e-10	17.3565
Scaffold_1	273670894	G	0.7	0	T	4.4e-18	2.5543e-10	17.3565
Scaffold_1	273670899	A	0.7	0	G	4.4e-18	2.5543e-10	17.3565
Scaffold_1	273670900	A	0.7	0	G	4.4e-18	2.5543e-10	17.3565
Scaffold_1	273670940	A	0.7	0	C	4.4e-18	2.5543e-10	17.3565
Scaffold_1	273670941	C	0.7	0	T	4.4e-18	2.5543e-10	17.3565
Scaffold_1	273670943	C	0.7	0	A	4.4e-18	2.5543e-10	17.3565
Scaffold_1	273670975	A	0.7	0	C	4.4e-18	2.5543e-10	17.3565
Scaffold_1	273670986	A	0.7	0	C	4.4e-18	2.5543e-10	17.3565
Scaffold_1	273671064	A	0.7	0	G	4.4e-18	2.5543e-10	17.3565
Scaffold_1	273671066	A	0.7	0	C	4.4e-18	2.5543e-10	17.3565
Scaffold_1	273671075	T	0.7	0	G	4.4e-18	2.5543e-10	17.3565
Scaffold_1	273671082	A	0.7	0	C	4.4e-18	2.5543e-10	17.3565
Scaffold_1	273671101	A	0.7	0	G	4.4e-18	2.5543e-10	17.3565
Scaffold_1	273671109	A	0.7	0	C	4.4e-18	2.5543e-10	17.3565
Scaffold_1	273671111	A	0.7	0	C	4.4e-18	2.5543e-10	17.3565
Scaffold_1	273671114	G	0.7	0	T	4.4e-18	2.5543e-10	17.3565
Scaffold_1	273671115	A	0.7	0	G	4.4e-18	2.5543e-10	17.3565
Scaffold_1	273671119	A	0.7	0	C	4.4e-18	2.5543e-10	17.3565
Scaffold_1	273671126	T	0.7	0	C	4.4e-18	2.5543e-10	17.3565
Scaffold_1	273671284	A	0.7	0	T	4.4e-18	2.5543e-10	17.3565
Scaffold_1	273671327	C	0.7	0	T	4.4e-18	2.5543e-10	17.3565
Scaffold_1	273671335	A	0.7	0	T	4.4e-18	2.5543e-10	17.3565
Scaffold_1	273671353	A	0.7	0	T	4.4e-18	2.5543e-10	17.3565
Scaffold_1	273671360	C	0.7	0	G	4.4e-18	2.5543e-10	17.3565
Scaffold_1	273671361	A	0.7	0	G	4.4e-18	2.5543e-10	17.3565
Scaffold_1	273671377	G	0.7	0	C	4.4e-18	2.5543e-10	17.3565
Scaffold_1	273671443	T	0.7	0	C	4.4e-18	2.5543e-10	17.3565
Scaffold_1	273671858	C	0.7241	0	T	4.522e-19	2.62512e-11	18.3447
Scaffold_1	273671861	C	0.7	0	T	4.4e-18	2.5543e-10	17.3565
Scaffold_1	273671867	G	0.7	0	A	4.4e-18	2.5543e-10	17.3565
Scaffold_1	273671881	T	0.7	0	C	4.4e-18	2.5543e-10	17.3565
Scaffold_1	273671899	C	0.7	0	A	4.4e-18	2.5543e-10	17.3565
Scaffold_1	273671903	C	0.7	0	G	4.4e-18	2.5543e-10	17.3565
Scaffold_1	273671913	G	0.7	0	A	4.4e-18	2.5543e-10	17.3565
Scaffold_1	273672041	A	0.7	0	G	4.4e-18	2.5543e-10	17.3565
Scaffold_1	273672043	C	0.7	0	G	4.4e-18	2.5543e-10	17.3565
Scaffold_1	273672044	C	0.7	0	T	4.4e-18	2.5543e-10	17.3565
Scaffold_1	273672051	G	0.7	0	A	5.683e-18	3.29911e-10	17.2454
Scaffold_1	273672160	A	0.7	0	G	4.4e-18	2.5543e-10	17.3565
Scaffold_1	273672232	C	0.7	0	G	4.4e-18	2.5543e-10	17.3565
Scaffold_1	273672239	T	0.7	0	G	4.4e-18	2.5543e-10	17.3565
Scaffold_1	273672294	T	0.7	0	C	4.4e-18	2.5543e-10	17.3565
Scaffold_1	273672338	A	0.7	0	G	4.4e-18	2.5543e-10	17.3565
Scaffold_1	273672800	T	0.7	0	G	4.4e-18	2.5543e-10	17.3565
Scaffold_1	273672857	T	0.7	0	G	4.4e-18	2.5543e-10	17.3565
Scaffold_1	273673013	C	0.7	0	G	4.4e-18	2.5543e-10	17.3565
Scaffold_1	273673101	C	0.7	0	G	4.4e-18	2.5543e-10	17.3565
Scaffold_1	273673105	A	0.7	0	G	4.4e-18	2.5543e-10	17.3565
Scaffold_1	273673165	T	0.6897	0	C	8.875e-18	5.15214e-10	17.0518
Scaffold_1	273673224	C	0.7	0	T	4.4e-18	2.5543e-10	17.3565
Scaffold_1	273673241	G	0.7	0	T	4.4e-18	2.5543e-10	17.3565
Scaffold_1	273673511	G	0.7	0	A	5.683e-18	3.29911e-10	17.2454
Scaffold_1	273673544	A	0.7	0	T	4.4e-18	2.5543e-10	17.3565
Scaffold_1	273673560	A	0.7	0	G	4.4e-18	2.5543e-10	17.3565
Scaffold_1	273673596	T	0.7	0	C	5.683e-18	3.29911e-10	17.2454
Scaffold_1	273673626	T	0.7	0	C	4.4e-18	2.5543e-10	17.3565
Scaffold_1	273673638	A	0.7	0	C	4.4e-18	2.5543e-10	17.3565
Scaffold_1	273673646	A	0.7	0	T	4.4e-18	2.5543e-10	17.3565
Scaffold_1	273673650	T	0.7	0	A	4.4e-18	2.5543e-10	17.3565
Scaffold_1	273673658	G	0.7	0	A	4.4e-18	2.5543e-10	17.3565
Scaffold_1	273673697	A	0.7	0	T	4.4e-18	2.5543e-10	17.3565
Scaffold_1	273673700	G	0.7	0	C	4.4e-18	2.5543e-10	17.3565
Scaffold_1	273673950	A	0.7	0	C	4.4e-18	2.5543e-10	17.3565
Scaffold_1	273673992	G	0.7	0	A	4.4e-18	2.5543e-10	17.3565
Scaffold_1	273674020	C	0.7	0	T	4.4e-18	2.5543e-10	17.3565
Scaffold_1	273674035	C	0.7	0	T	4.4e-18	2.5543e-10	17.3565
Scaffold_1	273674053	G	0.7	0	C	4.4e-18	2.5543e-10	17.3565
Scaffold_1	273674064	C	0.7	0	T	4.4e-18	2.5543e-10	17.3565
Scaffold_1	273674066	C	0.7	0	T	4.4e-18	2.5543e-10	17.3565
Scaffold_1	273674086	T	0.7	0	G	4.4e-18	2.5543e-10	17.3565
Scaffold_1	273674122	A	0.7	0	C	4.4e-18	2.5543e-10	17.3565
Scaffold_1	273674133	A	0.7	0	T	4.4e-18	2.5543e-10	17.3565
[truncated: 65 more rows]

## Sheet: Fig. 7
Patterns of relative expression of each candidate gene in crickets exposed to different treatments
a
	log2 cpm	Environment
WC-1	1.37642	Uninfected
WC-2	1.86932	Uninfected
WC-3	1.55282	Uninfected
WD7-1	-1.68305	Infected
WD7-2	0.306833	Infected
WD7-3	-0.215886	Infected
b
	log2 cpm	Environment
Sample_101	0.876496	Song
Sample_102	1.67437	Song
Sample_103	1.21176	Song
Sample_104	1.26809	Song
Sample_105	2.36369	Song
Sample_106	1.41405	Song
Sample_107	-0.188157	Silence
Sample_108	-3.2676	Silence
Sample_109	0.974554	Silence
Sample_110	-0.0625454	Silence
Sample_111	0.916269	Silence
Sample_112	0.888978	Silence
c
	log2 cpm	Environment
Sample_101	6.31145	Song
Sample_102	6.34484	Song
Sample_103	6.44193	Song
Sample_104	6.22383	Song
Sample_105	6.17417	Song
Sample_106	6.31047	Song
Sample_107	6.06289	Silence
Sample_108	5.68751	Silence
Sample_109	6.00093	Silence
Sample_110	6.15411	Silence
Sample_111	5.91882	Silence
Sample_112	5.91169	Silence

## Sheet: Supplementary Fig.3
Cross-validation suggesting the best K value.
K	CV error
1	0.62862
2	0.58295
3	0.57788
4	0.613
5	0.6122

## Sheet: Supplementary Fig.6
Comparisons of Wright’s inbreeding coefficient for three time points in wild-caught Kauai flatwing crickets, plus two control groups
ID	F	Population	Year
A2	-0.07728	Australia
A3	0.04593	Australia
A4	0.06501	Australia
C1	-0.03615	Australia
C2	0.0416	Australia
C3	0.04811	Australia
C4	0.00282	Australia
Y1	0.09298	Kauai	2012
Y10	-0.07811	Kauai	2012
Y11	0.10202	Kauai	2012
Y12	-0.03674	Kauai	2012
Y3	0.04425	Kauai	2012
Y4	0.12393	Kauai	2012
Y5	0.05667	Kauai	2012
Y6	0.12581	Kauai	2012
Y7	-0.08447	Kauai	2012
Y9	-0.19469	Kauai	2012
K1	-0.08787	Kauai	2017
K10	0.07386	Kauai	2017
K2	-0.03081	Kauai	2017
K3	0.09353	Kauai	2017
K4	-0.28223	Kauai	2017
K5	-0.12415	Kauai	2017
K6	-0.07947	Kauai	2017
K7	-0.00094	Kauai	2017
K8	0.02092	Kauai	2017
K9	-0.02717	Kauai	2017
Z1	-0.18408	Kauai	2018
Z10	0.166	Kauai	2018
Z2	0.15138	Kauai	2018
Z3	-0.21274	Kauai	2018
Z4	0.00602	Kauai	2018
Z5	0.10274	Kauai	2018
Z6	-0.02899	Kauai	2018
Z7	-0.0567	Kauai	2018
Z8	-0.01193	Kauai	2018
Z9	0.02849	Kauai	2018
L1	0.28369	Laboratory line
L10	0.05486	Laboratory line
L11	0.41278	Laboratory line
L2	-0.17056	Laboratory line
L3	0.1672	Laboratory line
L4	0.1447	Laboratory line
L5	0.38198	Laboratory line
l6	0.33924	Laboratory line
l7	-0.31567	Laboratory line
L9	0.03859	Laboratory line
